# Supplementary material for: Isopropyl 2,3,4,6-tetra-O-acetyl-β-d-glucopyran­oside
Source: Acta Crystallogr Sect E Struct Rep Online. 2013 Jan 4;69(Pt 2):o157. doi: 10.1107/S1600536812051483 (PMC3569224; doi:10.1107/S1600536812051483)
Supplement: Supplementary file 1 [file e-69-0o157-sup1.cif]

##############################################################################
#                                                                            #
# This CIF contains the data in a paper accepted for publication in          #
# Acta Crystallographica Section E. It conforms to the requirements of       #
# Notes for Authors for Acta Crystallographica Section E, and has been       #
# peer reviewed under the auspices of the IUCr Commission on Journals.       #
#                                                                            #
# Full details of the Crystallographic Information File format               #
# are given in the paper "The Crystallographic Information File (CIF):       #
# a New Standard Archive File for Crystallography" by S. R. Hall, F. H.      #
# Allen and I. D. Brown [Acta Cryst. (1991), A47, 655-685].                  #
#                                                                            #
# The current version of the core CIF dictionary is obtainable from          #
# ftp://ftp.iucr.org/pub/cif_core.dic.                                       #
#                                                                            #
# Software is freely available for graphical display of the structure(s)     #
# in this CIF. For information consult the CIF software page                 #
# http://www.iucr.org/resources/cif/software.                                #
#                                                                            #
# This file may be used for bona fide research purposes within the           #
# scientific community so long as proper attribution is given to the journal # 
# article from which it was obtained.                                        #
#                                                                            #
##############################################################################
data_I
_audit_creation_method     SHELXL-97
_chemical_name_systematic
;
Isopropyl 2,3,4,6-tetra-<i>O</i>-acetyl-\b-<i>D</i>-glucopyranoside
;
_chemical_name_common     ?
_chemical_formula_moiety     'C17 H26 O10'
_chemical_formula_sum     'C17 H26 O10'
_chemical_formula_iupac     'C17 H26 O10'
_chemical_formula_weight     390.38
_chemical_melting_point     ?
_symmetry_cell_setting     monoclinic
_symmetry_space_group_name_H-M     'P 21'
loop_
    _symmetry_equiv_pos_as_xyz
    'x, y, z'
    '-x, y+1/2, -z'
_cell_length_a     9.4225(12)
_cell_length_b     9.9313(12)
_cell_length_c     11.3641(15)
_cell_angle_alpha     90.00
_cell_angle_beta     98.482(9)
_cell_angle_gamma     90.00
_cell_volume     1051.8(2)
_cell_formula_units_Z     2
_cell_measurement_reflns_used     1344
_cell_measurement_theta_min     2.63
_cell_measurement_theta_max     19.82
_cell_measurement_temperature     296(2)
_exptl_crystal_description     block
_exptl_crystal_colour     colourless
_exptl_crystal_size_max     0.28
_exptl_crystal_size_mid     0.12
_exptl_crystal_size_min     0.11
_exptl_crystal_density_diffrn     1.233
_exptl_crystal_density_meas     ?
_exptl_crystal_density_method     'not measured'
_exptl_crystal_F_000     416
_exptl_absorpt_coefficient_mu     0.102
_exptl_absorpt_correction_type     multi-scan
_exptl_absorpt_process_details     '(SADABS; Bruker, 2001)'
_exptl_absorpt_correction_T_min     0.2210
_exptl_absorpt_correction_T_max     0.3638
_exptl_special_details     ?
_diffrn_ambient_temperature     296(2)
_diffrn_radiation_type     MoK\a
_diffrn_radiation_wavelength     0.71073
_diffrn_radiation_source     'fine-focus sealed tube'
_diffrn_radiation_monochromator     graphite
_diffrn_measurement_device_type     'Bruker APEXII CCD'
_diffrn_measurement_method     '\f and \w scans'
_diffrn_detector_area_resol_mean     ?
_diffrn_reflns_number     11225
_diffrn_reflns_av_R_equivalents     0.1065
_diffrn_reflns_av_sigmaI/netI     0.0879
_diffrn_reflns_theta_min     1.81
_diffrn_reflns_theta_max     26.34
_diffrn_reflns_theta_full     26.34
_diffrn_measured_fraction_theta_max     1.000
_diffrn_measured_fraction_theta_full     1.000
_diffrn_reflns_limit_h_min     -11
_diffrn_reflns_limit_h_max     11
_diffrn_reflns_limit_k_min     -12
_diffrn_reflns_limit_k_max     11
_diffrn_reflns_limit_l_min     -14
_diffrn_reflns_limit_l_max     14
_diffrn_standards_number     0
_diffrn_standards_interval_count     ?
_diffrn_standards_interval_time     ?
_diffrn_standards_decay_%     ?
_refine_special_details
;
Refinement of <i>F</i>^2^ against ALL reflections. The weighted <i>R</i>-factor
<i>wR</i> and goodness of fit <i>S</i> are based on <i>F</i>^2^, conventional
<i>R</i>-factors <i>R</i> are based on <i>F</i>, with <i>F</i> set to zero for
negative <i>F</i>^2^. The threshold expression of <i>F</i>^2^ >
\s(<i>F</i>^2^) is used only for calculating <i>R</i>-factors(gt) <i>etc</i>.
and is not relevant to the choice of reflections for refinement.
<i>R</i>-factors based on <i>F</i>^2^ are statistically about twice as large
as those based on <i>F</i>, and <i>R</i>- factors based on ALL data will be
even larger.
;
_reflns_number_total     2274
_reflns_number_gt     1411
_reflns_threshold_expression     I>2\s(I)
_refine_ls_structure_factor_coef     Fsqd
_refine_ls_matrix_type     full
_refine_ls_R_factor_all     0.0998
_refine_ls_R_factor_gt     0.0582
_refine_ls_wR_factor_gt     0.1292
_refine_ls_wR_factor_ref     0.1505
_refine_ls_goodness_of_fit_ref     1.074
_refine_ls_restrained_S_all     1.074
_refine_ls_number_reflns     2274
_refine_ls_number_parameters     244
_refine_ls_number_restraints     1
_refine_ls_hydrogen_treatment     constr
_refine_ls_weighting_scheme     calc
_refine_ls_weighting_details
                 'calc w=1/[\s^2^(Fo^2^)+(0.0659P)^2^] where P=(Fo^2^+2Fc^2^)/3'
_atom_sites_solution_hydrogens     geom
_atom_sites_solution_primary     direct
_atom_sites_solution_secondary     difmap
_refine_ls_shift/su_max     0.000
_refine_ls_shift/su_mean     0.000
_refine_diff_density_max     0.159
_refine_diff_density_min     -0.132
_refine_ls_extinction_method     none
_refine_ls_extinction_coef     ?
loop_
    _atom_type_symbol
    _atom_type_description
    _atom_type_scat_dispersion_real
    _atom_type_scat_dispersion_imag
    _atom_type_scat_source
    'C' 'C' 0.0033 0.0016
                         'International Tables Vol C Tables 4.2.6.8 and 6.1.1.4'
    'H' 'H' 0.0000 0.0000
                         'International Tables Vol C Tables 4.2.6.8 and 6.1.1.4'
    'O' 'O' 0.0106 0.0060
                         'International Tables Vol C Tables 4.2.6.8 and 6.1.1.4'
_computing_data_collection     'APEX2 (Bruker, 2001)'
_computing_cell_refinement     'SAINT (Bruker, 2001)'
_computing_data_reduction     'SAINT (Bruker, 2001)'
_computing_structure_solution     'SHELXS97 (Sheldrick, 2008)'
_computing_structure_refinement     'SHELXL97 (Sheldrick, 2008)'
_computing_molecular_graphics
               'SHELXTL (Sheldrick, 2008) and ORTEPIII (Burnett & Johnson,1996)'
_computing_publication_material     'SHELXTL (Sheldrick, 2008)'
loop_
    _atom_site_type_symbol
    _atom_site_label
    _atom_site_fract_x
    _atom_site_fract_y
    _atom_site_fract_z
    _atom_site_U_iso_or_equiv
    _atom_site_adp_type
    _atom_site_calc_flag
    _atom_site_refinement_flags
    _atom_site_occupancy
    _atom_site_symmetry_multiplicity
    _atom_site_disorder_assembly
    _atom_site_disorder_group
    O O1 0.5370(3) 0.1530(3) 0.2024(3) 0.0679(9) Uani d . 1 1 . .
    O O2 0.4905(5) 0.3603(4) 0.1307(4) 0.1009(14) Uani d . 1 1 . .
    O O3 0.7120(3) 0.2202(3) 0.4275(3) 0.0599(8) Uani d . 1 1 . .
    O O4 0.8668(4) 0.0492(4) 0.4350(5) 0.1119(16) Uani d . 1 1 . .
    O O5 0.6214(3) 0.0547(3) 0.6176(3) 0.0608(8) Uani d . 1 1 . .
    O O6 0.6978(6) 0.2424(5) 0.7143(4) 0.1298(19) Uani d . 1 1 . .
    O O7 0.2892(3) 0.1260(3) 0.4196(3) 0.0651(8) Uani d . 1 1 . .
    O O8 0.2399(3) 0.1684(3) 0.2197(3) 0.0696(9) Uani d . 1 1 . .
    O O9 0.3094(4) 0.1908(3) 0.6722(3) 0.0752(10) Uani d . 1 1 . .
    O O10 0.1637(7) 0.1219(6) 0.7944(5) 0.149(2) Uani d . 1 1 . .
    C C1 0.5300(6) 0.2489(6) 0.1162(5) 0.0727(14) Uani d . 1 1 . .
    C C2 0.5743(7) 0.1902(8) 0.0060(5) 0.108(2) Uani d . 1 1 . .
    H H2A 0.5697 0.2584 -0.0542 0.161 Uiso calc R 1 1 . .
    H H2B 0.5109 0.1176 -0.0220 0.161 Uiso calc R 1 1 . .
    H H2C 0.6707 0.1568 0.0235 0.161 Uiso calc R 1 1 . .
    C C3 0.4811(4) 0.1820(4) 0.3120(4) 0.0542(11) Uani d . 1 1 . .
    H H3A 0.4669 0.2792 0.3197 0.065 Uiso calc R 1 1 . .
    C C4 0.5889(4) 0.1315(4) 0.4138(4) 0.0514(10) Uani d . 1 1 . .
    H H4A 0.6193 0.0404 0.3959 0.062 Uiso calc R 1 1 . .
    C C5 0.8464(5) 0.1663(6) 0.4401(5) 0.0709(14) Uani d . 1 1 . .
    C C6 0.9581(6) 0.2722(6) 0.4646(7) 0.104(2) Uani d . 1 1 . .
    H H6A 1.0514 0.2314 0.4728 0.156 Uiso calc R 1 1 . .
    H H6B 0.9468 0.3183 0.5368 0.156 Uiso calc R 1 1 . .
    H H6C 0.9483 0.3353 0.3999 0.156 Uiso calc R 1 1 . .
    C C7 0.5271(4) 0.1297(4) 0.5294(4) 0.0526(10) Uani d . 1 1 . .
    H H7A 0.5172 0.2221 0.5572 0.063 Uiso calc R 1 1 . .
    C C8 0.7049(6) 0.1238(7) 0.7044(5) 0.0780(15) Uani d . 1 1 . .
    C C9 0.8026(6) 0.0292(7) 0.7811(5) 0.095(2) Uani d . 1 1 . .
    H H9A 0.8613 0.0794 0.8420 0.143 Uiso calc R 1 1 . .
    H H9B 0.8626 -0.0172 0.7331 0.143 Uiso calc R 1 1 . .
    H H9C 0.7462 -0.0350 0.8171 0.143 Uiso calc R 1 1 . .
    C C10 0.3795(5) 0.0587(5) 0.5137(4) 0.0574(11) Uani d . 1 1 . .
    H H10A 0.3926 -0.0345 0.4892 0.069 Uiso calc R 1 1 . .
    C C11 0.3396(5) 0.1088(5) 0.3077(4) 0.0580(11) Uani d . 1 1 . .
    H H11A 0.3509 0.0130 0.2907 0.070 Uiso calc R 1 1 . .
    C C12 0.1157(6) 0.0848(6) 0.1770(5) 0.0838(17) Uani d . 1 1 . .
    H H12A 0.0844 0.0373 0.2443 0.101 Uiso calc R 1 1 . .
    C C13 0.0007(7) 0.1795(8) 0.1244(7) 0.133(3) Uani d . 1 1 . .
    H H13A -0.0210 0.2409 0.1846 0.199 Uiso calc R 1 1 . .
    H H13B -0.0839 0.1295 0.0938 0.199 Uiso calc R 1 1 . .
    H H13C 0.0331 0.2293 0.0610 0.199 Uiso calc R 1 1 . .
    C C14 0.1516(9) -0.0151(8) 0.0883(7) 0.132(3) Uani d . 1 1 . .
    H H14A 0.2236 -0.0758 0.1259 0.198 Uiso calc R 1 1 . .
    H H14B 0.1874 0.0312 0.0245 0.198 Uiso calc R 1 1 . .
    H H14C 0.0671 -0.0649 0.0572 0.198 Uiso calc R 1 1 . .
    C C15 0.3091(6) 0.0569(5) 0.6241(5) 0.0708(14) Uani d . 1 1 . .
    H H15A 0.2113 0.0246 0.6051 0.085 Uiso calc R 1 1 . .
    H H15B 0.3609 -0.0034 0.6825 0.085 Uiso calc R 1 1 . .
    C C16 0.2309(6) 0.2104(7) 0.7598(5) 0.0852(17) Uani d . 1 1 . .
    C C17 0.2438(9) 0.3493(7) 0.8081(6) 0.119(3) Uani d . 1 1 . .
    H H17A 0.1849 0.3584 0.8698 0.178 Uiso calc R 1 1 . .
    H H17B 0.2127 0.4124 0.7456 0.178 Uiso calc R 1 1 . .
    H H17C 0.3420 0.3671 0.8403 0.178 Uiso calc R 1 1 . .
loop_
    _atom_site_aniso_label
    _atom_site_aniso_U_11
    _atom_site_aniso_U_22
    _atom_site_aniso_U_33
    _atom_site_aniso_U_12
    _atom_site_aniso_U_13
    _atom_site_aniso_U_23
    O1 0.071(2) 0.073(2) 0.0601(19) 0.0155(19) 0.0089(16) 0.0013(19)
    O2 0.137(4) 0.075(3) 0.093(3) 0.009(3) 0.025(3) 0.022(2)
    O3 0.0504(17) 0.0541(18) 0.075(2) 0.0007(15) 0.0081(15) 0.0020(16)
    O4 0.069(2) 0.069(3) 0.197(5) 0.014(2) 0.016(3) -0.005(3)
    O5 0.0677(18) 0.0512(17) 0.060(2) -0.0004(16) -0.0015(17) 0.0015(17)
    O6 0.190(5) 0.077(3) 0.104(4) -0.003(3) -0.039(3) -0.021(3)
    O7 0.0547(17) 0.0625(19) 0.077(2) -0.0016(16) 0.0072(16) 0.0041(19)
    O8 0.0603(18) 0.061(2) 0.081(2) -0.0050(16) -0.0111(17) 0.0118(18)
    O9 0.084(2) 0.064(2) 0.084(2) 0.0017(19) 0.035(2) 0.006(2)
    O10 0.176(5) 0.149(4) 0.144(5) -0.045(4) 0.099(4) -0.011(4)
    C1 0.071(3) 0.080(4) 0.067(4) 0.001(3) 0.009(3) 0.010(3)
    C2 0.117(5) 0.133(6) 0.077(4) 0.017(5) 0.027(4) 0.005(4)
    C3 0.059(2) 0.050(2) 0.054(3) 0.006(2) 0.009(2) 0.000(2)
    C4 0.053(2) 0.044(2) 0.057(3) -0.001(2) 0.008(2) 0.001(2)
    C5 0.056(3) 0.074(4) 0.083(4) 0.013(3) 0.010(3) 0.000(3)
    C6 0.055(3) 0.084(4) 0.170(7) -0.003(3) 0.003(4) -0.007(4)
    C7 0.056(2) 0.041(2) 0.059(3) 0.006(2) 0.000(2) 0.002(2)
    C8 0.086(4) 0.076(4) 0.069(4) -0.009(3) 0.000(3) -0.004(3)
    C9 0.080(4) 0.125(5) 0.074(4) -0.006(4) -0.013(3) 0.013(4)
    C10 0.059(3) 0.042(2) 0.070(3) 0.000(2) 0.007(2) 0.009(2)
    C11 0.063(3) 0.046(2) 0.063(3) -0.001(2) 0.001(2) 0.003(2)
    C12 0.076(3) 0.083(4) 0.082(4) -0.020(3) -0.022(3) 0.017(3)
    C13 0.078(4) 0.155(7) 0.148(7) -0.014(5) -0.043(4) 0.015(6)
    C14 0.167(8) 0.108(5) 0.104(6) -0.009(5) -0.034(5) -0.016(5)
    C15 0.070(3) 0.064(3) 0.080(4) -0.005(3) 0.018(3) 0.010(3)
    C16 0.081(4) 0.099(5) 0.078(4) 0.004(4) 0.022(3) 0.013(4)
    C17 0.163(7) 0.098(5) 0.104(5) 0.029(5) 0.049(5) -0.005(4)
_geom_special_details
;
All e.s.d.'s (except the e.s.d. in the dihedral angle between two l.s. planes)
are estimated using the full covariance matrix. The cell e.s.d.'s are taken
into account individually in the estimation of e.s.d.'s in distances, angles
and torsion angles; correlations between e.s.d.'s in cell parameters are only
used when they are defined by crystal symmetry. An approximate (isotropic)
treatment of cell e.s.d.'s is used for estimating e.s.d.'s involving l.s.
planes.
;
loop_
    _geom_bond_atom_site_label_1
    _geom_bond_atom_site_label_2
    _geom_bond_site_symmetry_2
    _geom_bond_distance
    _geom_bond_publ_flag
    O1 C1 . 1.361(6) ?
    O1 C3 . 1.451(5) ?
    O2 C1 . 1.187(6) ?
    O3 C5 . 1.363(6) ?
    O3 C4 . 1.446(5) ?
    O4 C5 . 1.181(6) ?
    O5 C8 . 1.354(6) ?
    O5 C7 . 1.445(5) ?
    O6 C8 . 1.187(7) ?
    O7 C10 . 1.431(5) ?
    O7 C11 . 1.432(5) ?
    O8 C11 . 1.398(5) ?
    O8 C12 . 1.459(6) ?
    O9 C16 . 1.339(6) ?
    O9 C15 . 1.438(6) ?
    O10 C16 . 1.184(7) ?
    C1 C2 . 1.495(8) ?
    C2 H2A . 0.9600 ?
    C2 H2B . 0.9600 ?
    C2 H2C . 0.9600 ?
    C3 C4 . 1.508(6) ?
    C3 C11 . 1.514(6) ?
    C3 H3A . 0.9800 ?
    C4 C7 . 1.513(6) ?
    C4 H4A . 0.9800 ?
    C5 C6 . 1.485(8) ?
    C6 H6A . 0.9600 ?
    C6 H6B . 0.9600 ?
    C6 H6C . 0.9600 ?
    C7 C10 . 1.546(6) ?
    C7 H7A . 0.9800 ?
    C8 C9 . 1.500(8) ?
    C9 H9A . 0.9600 ?
    C9 H9B . 0.9600 ?
    C9 H9C . 0.9600 ?
    C10 C15 . 1.503(6) ?
    C10 H10A . 0.9800 ?
    C11 H11A . 0.9800 ?
    C12 C14 . 1.489(9) ?
    C12 C13 . 1.491(8) ?
    C12 H12A . 0.9800 ?
    C13 H13A . 0.9600 ?
    C13 H13B . 0.9600 ?
    C13 H13C . 0.9600 ?
    C14 H14A . 0.9600 ?
    C14 H14B . 0.9600 ?
    C14 H14C . 0.9600 ?
    C15 H15A . 0.9700 ?
    C15 H15B . 0.9700 ?
    C16 C17 . 1.484(9) ?
    C17 H17A . 0.9600 ?
    C17 H17B . 0.9600 ?
    C17 H17C . 0.9600 ?
loop_
    _geom_angle_atom_site_label_1
    _geom_angle_atom_site_label_2
    _geom_angle_atom_site_label_3
    _geom_angle_site_symmetry_1
    _geom_angle_site_symmetry_3
    _geom_angle
    _geom_angle_publ_flag
    C1 O1 C3 . . 119.6(4) ?
    C5 O3 C4 . . 119.4(4) ?
    C8 O5 C7 . . 118.5(4) ?
    C10 O7 C11 . . 111.7(3) ?
    C11 O8 C12 . . 114.8(3) ?
    C16 O9 C15 . . 116.5(4) ?
    O2 C1 O1 . . 122.4(5) ?
    O2 C1 C2 . . 127.7(6) ?
    O1 C1 C2 . . 109.9(5) ?
    C1 C2 H2A . . 109.5 ?
    C1 C2 H2B . . 109.5 ?
    H2A C2 H2B . . 109.5 ?
    C1 C2 H2C . . 109.5 ?
    H2A C2 H2C . . 109.5 ?
    H2B C2 H2C . . 109.5 ?
    O1 C3 C4 . . 107.7(3) ?
    O1 C3 C11 . . 107.8(3) ?
    C4 C3 C11 . . 110.9(3) ?
    O1 C3 H3A . . 110.1 ?
    C4 C3 H3A . . 110.1 ?
    C11 C3 H3A . . 110.1 ?
    O3 C4 C3 . . 108.6(3) ?
    O3 C4 C7 . . 108.6(3) ?
    C3 C4 C7 . . 111.6(3) ?
    O3 C4 H4A . . 109.3 ?
    C3 C4 H4A . . 109.3 ?
    C7 C4 H4A . . 109.3 ?
    O4 C5 O3 . . 122.4(5) ?
    O4 C5 C6 . . 126.2(5) ?
    O3 C5 C6 . . 111.3(5) ?
    C5 C6 H6A . . 109.5 ?
    C5 C6 H6B . . 109.5 ?
    H6A C6 H6B . . 109.5 ?
    C5 C6 H6C . . 109.5 ?
    H6A C6 H6C . . 109.5 ?
    H6B C6 H6C . . 109.5 ?
    O5 C7 C4 . . 109.4(3) ?
    O5 C7 C10 . . 107.2(3) ?
    C4 C7 C10 . . 111.1(3) ?
    O5 C7 H7A . . 109.7 ?
    C4 C7 H7A . . 109.7 ?
    C10 C7 H7A . . 109.7 ?
    O6 C8 O5 . . 122.5(6) ?
    O6 C8 C9 . . 127.2(6) ?
    O5 C8 C9 . . 110.3(5) ?
    C8 C9 H9A . . 109.5 ?
    C8 C9 H9B . . 109.5 ?
    H9A C9 H9B . . 109.5 ?
    C8 C9 H9C . . 109.5 ?
    H9A C9 H9C . . 109.5 ?
    H9B C9 H9C . . 109.5 ?
    O7 C10 C15 . . 110.1(4) ?
    O7 C10 C7 . . 107.4(3) ?
    C15 C10 C7 . . 114.2(4) ?
    O7 C10 H10A . . 108.4 ?
    C15 C10 H10A . . 108.4 ?
    C7 C10 H10A . . 108.4 ?
    O8 C11 O7 . . 108.0(4) ?
    O8 C11 C3 . . 108.4(3) ?
    O7 C11 C3 . . 108.6(3) ?
    O8 C11 H11A . . 110.6 ?
    O7 C11 H11A . . 110.6 ?
    C3 C11 H11A . . 110.6 ?
    O8 C12 C14 . . 110.7(5) ?
    O8 C12 C13 . . 105.9(5) ?
    C14 C12 C13 . . 111.9(6) ?
    O8 C12 H12A . . 109.4 ?
    C14 C12 H12A . . 109.4 ?
    C13 C12 H12A . . 109.4 ?
    C12 C13 H13A . . 109.5 ?
    C12 C13 H13B . . 109.5 ?
    H13A C13 H13B . . 109.5 ?
    C12 C13 H13C . . 109.5 ?
    H13A C13 H13C . . 109.5 ?
    H13B C13 H13C . . 109.5 ?
    C12 C14 H14A . . 109.5 ?
    C12 C14 H14B . . 109.5 ?
    H14A C14 H14B . . 109.5 ?
    C12 C14 H14C . . 109.5 ?
    H14A C14 H14C . . 109.5 ?
    H14B C14 H14C . . 109.5 ?
    O9 C15 C10 . . 109.2(4) ?
    O9 C15 H15A . . 109.8 ?
    C10 C15 H15A . . 109.8 ?
    O9 C15 H15B . . 109.8 ?
    C10 C15 H15B . . 109.8 ?
    H15A C15 H15B . . 108.3 ?
    O10 C16 O9 . . 121.4(6) ?
    O10 C16 C17 . . 125.9(6) ?
    O9 C16 C17 . . 112.7(6) ?
    C16 C17 H17A . . 109.5 ?
    C16 C17 H17B . . 109.5 ?
    H17A C17 H17B . . 109.5 ?
    C16 C17 H17C . . 109.5 ?
    H17A C17 H17C . . 109.5 ?
    H17B C17 H17C . . 109.5 ?
_iucr_refine_instructions_details
;
TITL fe354 in P2(1)
CELL 0.71073   9.4225   9.9313  11.3641  90.000  98.482  90.000
ZERR    2.00   0.0012   0.0012   0.0015   0.000   0.009   0.000
LATT -1
SYMM -X, 0.5+Y, -Z
SFAC C H O
UNIT 34 52 20
TEMP 23.000
L.S. 10
BOND
BOND $H
FMAP 2
PLAN 20
OMIT -2 52.7
ACTA
MERG 3
WGHT    0.057000
FVAR       0.30259
O1    3    0.536992    0.152965    0.202375    11.00000    0.07068    0.07269 =
         0.06012    0.00131    0.00890    0.01551
O2    3    0.490510    0.360282    0.130698    11.00000    0.13669    0.07494 =
         0.09343    0.02212    0.02503    0.00928
O3    3    0.711989    0.220173    0.427540    11.00000    0.05038    0.05409 =
         0.07482    0.00199    0.00810    0.00066
O4    3    0.866793    0.049249    0.435004    11.00000    0.06868    0.06919 =
         0.19668   -0.00547    0.01610    0.01434
O5    3    0.621445    0.054731    0.617559    11.00000    0.06774    0.05123 =
         0.06022    0.00149   -0.00146   -0.00037
O6    3    0.697839    0.242442    0.714330    11.00000    0.18989    0.07701 =
         0.10428   -0.02098   -0.03855   -0.00300
O7    3    0.289184    0.126034    0.419563    11.00000    0.05466    0.06252 =
         0.07730    0.00408    0.00720   -0.00159
O8    3    0.239901    0.168386    0.219746    11.00000    0.06027    0.06075 =
         0.08135    0.01178   -0.01110   -0.00504
O9    3    0.309386    0.190840    0.672189    11.00000    0.08358    0.06450 =
         0.08450    0.00573    0.03536    0.00171
O10   3    0.163704    0.121901    0.794382    11.00000    0.17586    0.14863 =
         0.14441   -0.01069    0.09861   -0.04502
C1    1    0.530050    0.248881    0.116207    11.00000    0.07120    0.07963 =
         0.06709    0.01019    0.00931    0.00130
C2    1    0.574279    0.190189    0.006012    11.00000    0.11672    0.13299 =
         0.07699    0.00530    0.02712    0.01697
AFIX  33
H2A   2    0.569672    0.258444   -0.054250    11.00000   -1.50000
H2B   2    0.510857    0.117620   -0.021973    11.00000   -1.50000
H2C   2    0.670706    0.156819    0.023508    11.00000   -1.50000
AFIX   0
C3    1    0.481113    0.182008    0.312023    11.00000    0.05935    0.04970 =
         0.05401   -0.00018    0.00946    0.00566
AFIX  13
H3A   2    0.466853    0.279173    0.319734    11.00000   -1.20000
AFIX   0
C4    1    0.588944    0.131538    0.413835    11.00000    0.05312    0.04414 =
         0.05710    0.00117    0.00818   -0.00079
AFIX  13
H4A   2    0.619261    0.040365    0.395864    11.00000   -1.20000
AFIX   0
C5    1    0.846435    0.166288    0.440099    11.00000    0.05608    0.07363 =
         0.08299    0.00018    0.01018    0.01328
C6    1    0.958099    0.272175    0.464565    11.00000    0.05497    0.08421 =
         0.16959   -0.00650    0.00256   -0.00282
AFIX  33
H6A   2    1.051426    0.231422    0.472795    11.00000   -1.50000
H6B   2    0.946809    0.318300    0.536844    11.00000   -1.50000
H6C   2    0.948270    0.335276    0.399878    11.00000   -1.50000
AFIX   0
C7    1    0.527100    0.129721    0.529360    11.00000    0.05555    0.04080 =
         0.05911    0.00162    0.00047    0.00617
AFIX  13
H7A   2    0.517155    0.222139    0.557248    11.00000   -1.20000
AFIX   0
C8    1    0.704925    0.123764    0.704447    11.00000    0.08640    0.07575 =
         0.06861   -0.00385    0.00038   -0.00907
C9    1    0.802550    0.029232    0.781068    11.00000    0.08017    0.12470 =
         0.07380    0.01301   -0.01273   -0.00648
AFIX  33
H9A   2    0.861327    0.079385    0.842033    11.00000   -1.50000
H9B   2    0.862638   -0.017182    0.733074    11.00000   -1.50000
H9C   2    0.746174   -0.035016    0.817142    11.00000   -1.50000
AFIX   0
C10   1    0.379477    0.058740    0.513715    11.00000    0.05919    0.04220 =
         0.07018    0.00943    0.00700   -0.00017
AFIX  13
H10A  2    0.392552   -0.034510    0.489224    11.00000   -1.20000
AFIX   0
C11   1    0.339570    0.108773    0.307667    11.00000    0.06262    0.04581 =
         0.06306    0.00304    0.00054   -0.00145
AFIX  13
H11A  2    0.350933    0.012959    0.290653    11.00000   -1.20000
AFIX   0
C12   1    0.115657    0.084805    0.176987    11.00000    0.07649    0.08316 =
         0.08151    0.01654   -0.02230   -0.02022
AFIX  13
H12A  2    0.084432    0.037309    0.244289    11.00000   -1.20000
AFIX   0
C13   1    0.000722    0.179549    0.124407    11.00000    0.07766    0.15508 =
         0.14834    0.01493   -0.04269   -0.01417
AFIX  33
H13A  2   -0.021011    0.240857    0.184582    11.00000   -1.50000
H13B  2   -0.083873    0.129484    0.093832    11.00000   -1.50000
H13C  2    0.033069    0.229290    0.060961    11.00000   -1.50000
AFIX   0
C14   1    0.151636   -0.015054    0.088269    11.00000    0.16684    0.10783 =
         0.10406   -0.01575   -0.03408   -0.00938
AFIX  33
H14A  2    0.223620   -0.075807    0.125926    11.00000   -1.50000
H14B  2    0.187405    0.031150    0.024486    11.00000   -1.50000
H14C  2    0.067086   -0.064906    0.057178    11.00000   -1.50000
AFIX   0
C15   1    0.309141    0.056884    0.624134    11.00000    0.06994    0.06427 =
         0.08035    0.00986    0.01814   -0.00524
AFIX  23
H15A  2    0.211306    0.024554    0.605081    11.00000   -1.20000
H15B  2    0.360880   -0.003436    0.682487    11.00000   -1.20000
AFIX   0
C16   1    0.230894    0.210383    0.759759    11.00000    0.08120    0.09939 =
         0.07804    0.01266    0.02195    0.00433
C17   1    0.243762    0.349348    0.808150    11.00000    0.16326    0.09820 =
         0.10375   -0.00470    0.04933    0.02911
AFIX  33
H17A  2    0.184903    0.358412    0.869825    11.00000   -1.50000
H17B  2    0.212710    0.412431    0.745627    11.00000   -1.50000
H17C  2    0.341998    0.367101    0.840302    11.00000   -1.50000
HKLF 4
REM  fe354 in P2(1)
REM R1 =  0.0582 for   1411 Fo > 4sig(Fo)  and  0.0998 for all   2274 data
REM    244 parameters refined using      1 restraints
END
WGHT      0.0570      0.0792
REM Highest difference peak  0.159,  deepest hole -0.132,  1-sigma level  0.034
Q1    1   0.0947  0.0662  0.6982  11.00000  0.05    0.16
Q2    1   0.6930  0.0528  0.3805  11.00000  0.05    0.13
Q3    1   0.1268  0.2249  0.6779  11.00000  0.05    0.13
Q4    1   0.7394  0.2553  0.6333  11.00000  0.05    0.12
Q5    1   0.1975  0.1339  0.6493  11.00000  0.05    0.12
Q6    1   0.1237  0.2949  0.7786  11.00000  0.05    0.12
Q7    1   1.1258  0.1903  0.3973  11.00000  0.05    0.11
Q8    1   0.6771  0.2591  0.0394  11.00000  0.05    0.11
Q9    1   0.6288  0.2284  0.2492  11.00000  0.05    0.11
Q10   1   0.7550 -0.0052  0.5778  11.00000  0.05    0.11
Q11   1   0.1642  0.0604  0.6029  11.00000  0.05    0.11
Q12   1   0.0362  0.1419  0.2972  11.00000  0.05    0.11
Q13   1   0.7254  0.2989  0.0644  11.00000  0.05    0.11
Q14   1   0.1036  0.2736  0.7917  11.00000  0.05    0.11
Q15   1   0.7079  0.1356  0.3038  11.00000  0.05    0.11
Q16   1   0.2560  0.3432  0.9169  11.00000  0.05    0.11
Q17   1   0.3562  0.1335  0.1728  11.00000  0.05    0.10
Q18   1   0.7803 -0.0480  0.4065  11.00000  0.05    0.10
Q19   1   0.6931  0.1736  0.2091  11.00000  0.05    0.10
Q20   1   0.3240  0.0403  0.1720  11.00000  0.05    0.10
;
data_global
_journal_date_recd_electronic     2012-11-26
_journal_date_accepted     2012-12-20
_journal_name_full     'Acta Crystallographica, Section E'
_journal_year     2013
_journal_volume     69
_journal_issue      2
_journal_page_first     o157
_journal_page_last     o157
_journal_paper_category     QO
_journal_paper_doi     10.1107/S1600536812051483
_journal_coeditor_code     BT6870
_publ_contact_author_name     'Franziska Emmerling'
_publ_contact_author_address
;
BAM Federal Institute for Materials Research and Testing
Department of Analytical Chemistry
Reference Materials
Richard-Willst\"atter-Strasse 11
D-12489 Berlin
Germany
;
_publ_contact_author_email     'franziska.emmerling@bam.de'
_publ_contact_author_fax     ?
_publ_contact_author_phone     ?
_publ_section_title
;
Isopropyl 2,3,4,6-tetra-<i>O</i>-acetyl-\b-<i>D</i>-glucopyranoside
;
loop_
    _publ_author_name
    _publ_author_footnote
    _publ_author_address
    'M\"onch, Bettina' .
;
BAM Federal Institute for Materials Research and Testing
Department of Analytical Chemistry
Reference Materials
Richard-Willst\"atter-Strasse 11
D-12489 Berlin
Germany
;
    'Emmerling, Franziska' .
;
BAM Federal Institute for Materials Research and Testing
Department of Analytical Chemistry
Reference Materials
Richard-Willst\"atter-Strasse 11
D-12489 Berlin
Germany
;
    'Kraus, Werner' .
;
BAM Federal Institute for Materials Research and Testing
Department of Analytical Chemistry
Reference Materials
Richard-Willst\"atter-Strasse 11
D-12489 Berlin
Germany
;
    'Becker, Roland' .
;
BAM Federal Institute for Materials Research and Testing
Department of Analytical Chemistry
Reference Materials
Richard-Willst\"atter-Strasse 11
D-12489 Berlin
Germany
;
    'Nehls, Irene' .
;
BAM Federal Institute for Materials Research and Testing
Department of Analytical Chemistry
Reference Materials
Richard-Willst\"atter-Strasse 11
D-12489 Berlin
Germany
;
