# Supplementary material for: Isopropyl 2,3,4,6-tetra-O-acetyl-β-d-glucopyran­oside
Source: Acta Crystallogr Sect E Struct Rep Online. 2013 Jan 4;69(Pt 2):o157. doi: 10.1107/S1600536812051483 (PMC3569224; doi:10.1107/S1600536812051483)
Supplement: Supplementary file 2 [file e-69-0o157-Isup2.hkl]

# 
# h,k,l, Fc-squared, Fo-squared, sigma(Fo-squared) and status flag 
# 
data_I
_shelx_title ' fe354 in P2(1)' 
_shelx_refln_list_code          4 
_shelx_F_calc_maximum      157.67 
_exptl_crystal_F_000       416.00 
_reflns_d_resolution_high  0.8008 
 
loop_ 
 _symmetry_equiv_pos_as_xyz 
 'x, y, z' 
 '-x, y+1/2, -z' 
 
_cell_length_a     9.4225 
_cell_length_b     9.9313 
_cell_length_c    11.3641 
_cell_angle_alpha  90.000 
_cell_angle_beta   98.482 
_cell_angle_gamma  90.000 
 
_shelx_F_squared_multiplier     1.000 
 
loop_ 
 _refln_index_h 
 _refln_index_k 
 _refln_index_l 
 _refln_F_squared_calc 
 _refln_F_squared_meas 
 _refln_F_squared_sigma 
 _refln_observed_status 
   1   0   0     3723.35     3631.91     38.66 o 
   2   0   0      832.33      854.30     78.25 o 
   3   0   0       63.90       53.10      4.31 o 
   4   0   0      339.86      331.86     21.20 o 
   5   0   0      446.81      483.37     33.08 o 
   6   0   0      120.79      122.20     11.88 o 
   7   0   0       69.28       89.46      9.17 o 
   8   0   0       13.03       13.15      3.33 o 
   9   0   0        8.60        0.85      3.16 o 
  10   0   0        2.74       -0.11      2.48 o 
  11   0   0        1.52        2.42      2.99 o 
   1   1   0      268.16      308.14     17.08 o 
   2   1   0      293.11      331.07     20.06 o 
   3   1   0     2059.84     1888.02     81.32 o 
   4   1   0      710.40      669.20     28.74 o 
   5   1   0       54.16       55.78      3.52 o 
   6   1   0       55.79       51.00      3.64 o 
   7   1   0       45.78       44.67      4.18 o 
   8   1   0       37.90       41.05      4.59 o 
   9   1   0        2.32        1.33      2.66 o 
  10   1   0        6.44        6.23      2.39 o 
  11   1   0        1.19        1.16      2.03 o 
   0   2   0    24858.89    25910.77    529.80 o 
   1   2   0     1483.58     1487.56     24.25 o 
   2   2   0      796.97      809.69     26.09 o 
   3   2   0      170.37      182.96      5.66 o 
   4   2   0     2231.93     2190.55     70.83 o 
   5   2   0      288.61      317.79     12.01 o 
   6   2   0       19.10       23.00      2.78 o 
   7   2   0       93.48       98.55      6.15 o 
   8   2   0       14.07       13.01      2.49 o 
   9   2   0        0.11        2.40      1.66 o 
  10   2   0        3.64        4.95      2.02 o 
  11   2   0        0.28        1.73      2.23 o 
   1   3   0      641.41      622.65     13.64 o 
   2   3   0      378.89      365.86      7.71 o 
   3   3   0      492.89      508.15     20.96 o 
   4   3   0      612.94      598.73     15.17 o 
   5   3   0       17.49       15.05      2.09 o 
   6   3   0       97.85      109.12      4.92 o 
   7   3   0       33.06       31.18      2.96 o 
   8   3   0       11.47       12.43      2.19 o 
   9   3   0        1.81        2.86      1.73 o 
  10   3   0        2.53        1.67      2.06 o 
  11   3   0        0.43        2.97      2.47 o 
   0   4   0      540.70      452.14     14.83 o 
   1   4   0      526.15      535.63     14.66 o 
   2   4   0       55.75       55.33      3.03 o 
   3   4   0      137.25      154.12      4.86 o 
   4   4   0      745.50      785.23     35.69 o 
   5   4   0       71.44       78.87      3.60 o 
   6   4   0        0.98        2.73      1.00 o 
   7   4   0       26.06       22.87      2.78 o 
   8   4   0        6.50        5.75      1.61 o 
   9   4   0        1.62        1.70      1.60 o 
  10   4   0        0.52        6.81      2.24 o 
  11   4   0        0.06        0.58      2.20 o 
   1   5   0      630.77      625.27     16.06 o 
   2   5   0       14.29       13.39      1.54 o 
   3   5   0      132.35      145.34      6.32 o 
   4   5   0       62.90       69.56      4.09 o 
   5   5   0       48.60       42.85      3.55 o 
   6   5   0       14.73       15.96      2.75 o 
   7   5   0        3.02        6.72      2.12 o 
   8   5   0        6.96        6.23      3.50 o 
   9   5   0        5.22        6.86      2.14 o 
  10   5   0        0.17       -1.76      1.76 o 
   0   6   0      218.06      203.41     11.90 o 
   1   6   0       18.96       19.24      1.71 o 
   2   6   0       58.75       65.37      3.93 o 
   3   6   0      188.53      188.70      6.38 o 
   4   6   0       91.79       83.59      5.42 o 
   5   6   0        7.78       11.31      1.93 o 
   6   6   0        0.83        4.85      2.29 o 
   7   6   0        1.17        4.45      1.72 o 
   8   6   0       11.58        9.72      2.43 o 
   9   6   0        0.62        3.59      2.89 o 
  10   6   0        1.96       -0.26      2.70 o 
   1   7   0        3.56        3.68      1.08 o 
   2   7   0       65.38       65.54      4.02 o 
   3   7   0       75.66       75.84      5.33 o 
   4   7   0       34.73       28.84      3.47 o 
   5   7   0       86.97       92.24      6.20 o 
   6   7   0        1.30        3.64      2.08 o 
   7   7   0       12.22       14.17      3.63 o 
   8   7   0        5.27        7.63      3.18 o 
   9   7   0        0.42        1.65      2.30 o 
   0   8   0        4.80        4.95      1.84 o 
   1   8   0       14.56       13.68      1.97 o 
   2   8   0       29.56       25.86      2.45 o 
   3   8   0       19.41       19.83      4.48 o 
   4   8   0       38.92       38.50      4.58 o 
   5   8   0       29.12       30.79      5.36 o 
   6   8   0        0.34       -0.36      2.04 o 
   7   8   0        0.92        1.43      2.21 o 
   8   8   0        7.25        7.74      3.07 o 
   1   9   0       31.45       23.36      3.94 o 
   2   9   0       21.72       18.91      3.33 o 
   3   9   0       30.28       29.75      3.81 o 
   4   9   0        7.68       10.70      2.18 o 
   5   9   0       11.41       14.88      3.28 o 
   6   9   0        4.31        3.79      2.13 o 
   7   9   0        4.22        3.90      3.36 o 
   8   9   0        1.83        2.24      2.40 o 
   0  10   0       42.55       46.63     13.87 o 
   1  10   0       16.83       15.13      8.57 o 
   2  10   0       10.16       11.96      4.54 o 
   3  10   0        6.67        3.62      1.58 o 
   4  10   0        2.18        3.46      2.20 o 
   5  10   0        3.61        1.71      2.15 o 
   6  10   0        0.26        1.38      2.08 o 
   1  11   0       14.02       13.35      4.80 o 
   2  11   0        4.19       13.66      5.07 o 
   3  11   0        1.78        5.62      3.80 o 
   4  11   0        1.92        2.74      2.37 o 
   5  11   0        1.99        4.92      2.51 o 
   0  12   0       10.08       14.96      7.10 o 
   1  12   0        5.64        0.73      4.97 o 
   2  12   0        0.26        1.58      3.78 o 
 -11   0   1        2.58        3.04      3.20 o 
 -10   0   1        5.93        5.88      2.93 o 
  -9   0   1       75.74       79.88     11.73 o 
  -8   0   1        7.79        4.99      2.59 o 
  -7   0   1      170.11      144.14      9.19 o 
  -6   0   1       16.03       21.51      3.73 o 
  -5   0   1      100.16       99.85      6.49 o 
  -4   0   1      816.96      721.62     64.80 o 
  -3   0   1     2231.28     2136.29    198.50 o 
  -2   0   1      604.55      630.37     40.26 o 
  -1   0   1      789.94      739.72     38.44 o 
   0   0   1     3756.32     3910.07     42.37 o 
   1   0   1       81.54       89.45      7.43 o 
   2   0   1     1377.34     1504.89     24.32 o 
   3   0   1     1131.56      956.89     23.38 o 
   4   0   1       37.52       39.34      5.35 o 
   5   0   1      242.23      193.84     10.46 o 
   6   0   1       54.23       57.15      6.42 o 
   7   0   1        1.70        4.45      2.21 o 
   8   0   1       13.36       13.46      3.58 o 
   9   0   1       36.71       27.69      5.86 o 
  10   0   1        0.16       -1.39      2.39 o 
  11   0   1        1.07       -2.40      2.64 o 
 -11   1   1        0.48        4.05      2.35 o 
 -10   1   1        8.97        6.71      2.40 o 
  -9   1   1        3.13        4.03      1.95 o 
  -8   1   1        5.13        7.34      1.99 o 
  -7   1   1       50.47       50.09      4.47 o 
  -6   1   1        8.42        3.75      1.23 o 
  -5   1   1       30.82       35.81      2.95 o 
  -4   1   1      429.42      400.65     17.85 o 
  -3   1   1      870.90      797.66     31.39 o 
  -2   1   1     1629.61     1701.72     82.29 o 
  -1   1   1     1187.08     1296.80     50.82 o 
   0   1   1      447.59      458.83     19.42 o 
   1   1   1      246.39      291.31      7.17 o 
   2   1   1     8079.78     7622.99    152.31 o 
   3   1   1      476.45      468.11      9.03 o 
   4   1   1      437.99      417.27      9.38 o 
   5   1   1      179.21      184.92      6.56 o 
   6   1   1       36.79       39.64      3.59 o 
   7   1   1        1.49        4.48      1.22 o 
   8   1   1       89.43       92.37      6.51 o 
   9   1   1       26.21       26.12      3.82 o 
  10   1   1        1.63        4.88      2.57 o 
  11   1   1        0.58        2.55      1.98 o 
 -11   2   1        0.63       -0.10      1.97 o 
 -10   2   1        4.82        7.22      2.15 o 
  -9   2   1       43.72       39.89      4.84 o 
  -8   2   1       32.16       35.27      3.88 o 
  -7   2   1      103.52      104.61      5.22 o 
  -6   2   1        4.78        5.39      1.24 o 
  -5   2   1      354.38      357.70     15.65 o 
  -4   2   1      386.89      387.47     12.02 o 
  -3   2   1      393.28      384.34     14.11 o 
  -2   2   1      179.21      193.85      5.24 o 
  -1   2   1     5573.82     5342.33    195.71 o 
   0   2   1     3805.64     4073.24    139.96 o 
   1   2   1      478.76      494.18     38.64 o 
   2   2   1      961.14      899.54     32.35 o 
   3   2   1      178.36      181.78      7.03 o 
   4   2   1      348.34      334.74     10.09 o 
   5   2   1      170.62      160.57      7.59 o 
   6   2   1       71.46       74.10      4.91 o 
   7   2   1        2.51        0.63      1.17 o 
   8   2   1       23.43       16.32      3.37 o 
   9   2   1       10.19       11.54      2.13 o 
  10   2   1        1.71        4.96      1.77 o 
  11   2   1        1.95        3.71      2.89 o 
 -11   3   1        1.19        2.31      2.16 o 
 -10   3   1        2.05        2.64      2.10 o 
  -9   3   1        1.22        1.23      1.62 o 
  -8   3   1       24.46       19.87      2.80 o 
  -7   3   1        9.10        7.11      1.61 o 
  -6   3   1       36.41       38.22      3.31 o 
  -5   3   1       81.35       81.25      4.61 o 
  -4   3   1      540.27      537.07     19.84 o 
  -3   3   1      285.13      275.93      6.01 o 
  -2   3   1       62.26       65.13      2.96 o 
  -1   3   1       44.49       38.65      2.04 o 
   0   3   1      769.52      740.68     21.51 o 
   1   3   1      422.08      462.53     23.03 o 
   2   3   1        9.92       11.44      1.78 o 
   3   3   1      593.57      665.81     36.87 o 
   4   3   1      609.54      556.38     15.98 o 
   5   3   1      153.11      151.49      6.02 o 
   6   3   1        7.83       13.14      2.88 o 
   7   3   1       13.09       11.55      1.97 o 
   8   3   1       14.27       13.21      2.08 o 
   9   3   1       22.12       25.50      3.81 o 
  10   3   1        0.42       -1.24      1.88 o 
  11   3   1        1.25       -0.83      2.61 o 
 -11   4   1        0.29        3.43      2.63 o 
 -10   4   1        0.25        2.61      3.05 o 
  -9   4   1        3.93        4.60      1.81 o 
  -8   4   1        6.67        5.98      2.43 o 
  -7   4   1       14.32       14.94      1.86 o 
  -6   4   1       12.23       10.56      1.82 o 
  -5   4   1      202.63      207.97     10.66 o 
  -4   4   1      387.79      401.17     11.09 o 
  -3   4   1       12.02        8.79      1.62 o 
  -2   4   1      380.39      359.47      7.69 o 
  -1   4   1      132.09      121.80      3.53 o 
   0   4   1      282.79      273.95      8.68 o 
   1   4   1      141.08      143.90      7.67 o 
   2   4   1       65.30       66.43      3.37 o 
   3   4   1      430.40      436.49     20.88 o 
   4   4   1      181.54      190.88     13.62 o 
   5   4   1       32.71       35.69      3.69 o 
   6   4   1       17.51       12.84      2.88 o 
   7   4   1        2.79        2.41      1.53 o 
   8   4   1       14.03       10.46      1.99 o 
   9   4   1        1.04        1.63      1.82 o 
  10   4   1        1.21       -0.64      2.19 o 
 -10   5   1        0.74        2.92      2.00 o 
  -9   5   1        2.27        1.89      1.95 o 
  -8   5   1        7.52        7.57      1.83 o 
  -7   5   1       19.84       16.71      2.98 o 
  -6   5   1       18.61       22.69      3.30 o 
  -5   5   1       34.58       36.21      3.07 o 
  -4   5   1      274.26      253.18      9.06 o 
  -3   5   1        3.48        2.83      0.94 o 
  -2   5   1       39.39       40.54      2.72 o 
  -1   5   1      239.44      242.90      6.57 o 
   0   5   1      541.37      517.87     15.94 o 
   1   5   1      504.76      484.83     18.69 o 
   2   5   1       79.81       79.37      3.72 o 
   3   5   1      373.55      385.16     18.95 o 
   4   5   1      127.38      127.75      7.00 o 
   5   5   1       22.20       18.93      3.28 o 
   6   5   1        9.70        9.92      4.37 o 
   7   5   1        1.90        2.60      1.80 o 
   8   5   1       16.18       20.73      3.25 o 
   9   5   1        4.13        6.44      1.82 o 
  10   5   1        1.00        1.29      3.07 o 
 -10   6   1        1.15       -0.87      2.17 o 
  -9   6   1        2.40        0.04      2.18 o 
  -8   6   1        9.31       10.36      2.33 o 
  -7   6   1        2.52        2.74      1.72 o 
  -6   6   1       15.87       14.60      2.81 o 
  -5   6   1       37.42       27.30      5.45 o 
  -4   6   1       18.81       18.56      2.45 o 
  -3   6   1       65.19       64.98      3.48 o 
  -2   6   1      184.02      184.63      5.31 o 
  -1   6   1      266.50      265.50      9.97 o 
   0   6   1       96.92       90.33      3.74 o 
   1   6   1       50.88       47.60      2.74 o 
   2   6   1       67.11       68.33      3.98 o 
   3   6   1      291.38      275.34      9.49 o 
   4   6   1      410.70      467.86     32.20 o 
   5   6   1       12.21        9.74      2.06 o 
   6   6   1       47.08       64.11      7.94 o 
   7   6   1        0.74        2.22      2.23 o 
   8   6   1        3.52        3.18      2.05 o 
   9   6   1        1.43        2.09      2.44 o 
  10   6   1        1.09       -2.06      2.61 o 
  -9   7   1        2.25        6.38      2.55 o 
  -8   7   1        1.83        2.87      1.97 o 
  -7   7   1        9.44        9.14      2.14 o 
  -6   7   1       31.13       25.90      3.89 o 
  -5   7   1       22.45       22.25      3.38 o 
  -4   7   1       64.87       78.92      5.08 o 
  -3   7   1       36.41       30.22      2.93 o 
  -2   7   1       24.78       20.61      1.91 o 
  -1   7   1        9.92        7.63      1.21 o 
   0   7   1       67.83       70.93      3.91 o 
   1   7   1       53.43       55.95      3.27 o 
   2   7   1       53.45       59.13      5.23 o 
   3   7   1      122.35      124.35      7.43 o 
   4   7   1       22.79       26.52      3.91 o 
   5   7   1       19.04       20.42      3.41 o 
   6   7   1        4.81        5.26      2.50 o 
   7   7   1        1.10        3.23      2.45 o 
   8   7   1        4.43        3.17      2.41 o 
   9   7   1        0.94        5.74      2.56 o 
  -8   8   1        7.64        6.27      2.45 o 
  -7   8   1        2.45        0.55      2.33 o 
  -6   8   1        2.66        2.51      1.77 o 
  -5   8   1        7.15        6.85      2.18 o 
  -4   8   1       15.01       13.96      2.29 o 
  -3   8   1       39.47       40.07      3.56 o 
  -2   8   1       16.56       16.56      1.71 o 
  -1   8   1       21.95       16.80      2.05 o 
   0   8   1       30.67       30.23      4.35 o 
   1   8   1       41.54       44.15      4.88 o 
   2   8   1       17.91       13.93      2.79 o 
   3   8   1      107.19      115.49      7.36 o 
   4   8   1      149.89      177.83     13.65 o 
   5   8   1       25.43       29.05      5.43 o 
   6   8   1       28.13       29.39      5.42 o 
   7   8   1       15.95       18.21      3.89 o 
   8   8   1        2.25       -1.31      2.30 o 
  -8   9   1        1.20        5.59      2.53 o 
  -7   9   1        0.09       -0.35      1.98 o 
  -6   9   1        4.65        2.81      2.48 o 
  -5   9   1        7.46        4.64      2.22 o 
  -4   9   1       21.96       18.82      2.71 o 
  -3   9   1       57.71       53.89      4.43 o 
  -2   9   1       29.31       24.92      3.37 o 
  -1   9   1       24.94       24.11      4.76 o 
   0   9   1        2.96        3.22      2.16 o 
   1   9   1        3.62        1.92      1.54 o 
   2   9   1       22.27       22.51      2.48 o 
   3   9   1       31.15       26.51      5.92 o 
   4   9   1       21.22       28.60      4.23 o 
   5   9   1        3.00        3.06      2.33 o 
   6   9   1        0.09        4.72      3.92 o 
   7   9   1        1.06       -0.62      2.19 o 
  -6  10   1        3.40        7.01      3.22 o 
  -5  10   1        3.92        3.74      1.90 o 
  -4  10   1       22.78       20.75      5.06 o 
  -3  10   1        8.16        5.01      3.88 o 
  -2  10   1        0.78       -2.50      2.50 o 
  -1  10   1        8.62        6.79      3.64 o 
   0  10   1       21.09       18.69      9.67 o 
   1  10   1        6.52        4.39      3.27 o 
   2  10   1        6.51        5.47      2.07 o 
   3  10   1        1.98        7.00      1.71 o 
   4  10   1       31.83       34.94      4.62 o 
   5  10   1       13.03       17.65      3.95 o 
   6  10   1        1.86        1.86      2.32 o 
  -5  11   1        0.89        3.07      2.24 o 
  -4  11   1        1.86       -0.76      4.15 o 
  -3  11   1        4.68        7.40      3.70 o 
  -2  11   1        0.94        5.84      6.77 o 
  -1  11   1        0.04       -2.78      2.78 o 
   0  11   1        5.49        1.14      3.46 o 
   1  11   1        6.01        4.10      3.40 o 
   2  11   1        9.43       14.56      5.09 o 
   3  11   1       15.71       21.71      4.91 o 
   4  11   1        6.93        5.47      1.97 o 
   5  11   1        1.25        7.01      2.40 o 
  -2  12   1        0.81        1.36      3.36 o 
  -1  12   1        3.02        5.03      4.17 o 
   0  12   1       21.15       22.54      5.84 o 
   1  12   1       12.66        9.61      5.61 o 
   2  12   1        0.28       -0.10      3.75 o 
 -11   0   2        0.85        2.97      3.20 o 
 -10   0   2       26.73       20.09      5.66 o 
  -9   0   2      116.02      130.71     17.66 o 
  -8   0   2       59.81       47.43      7.37 o 
  -7   0   2       36.63       34.99      5.02 o 
  -6   0   2       31.86       33.44      4.69 o 
  -5   0   2       19.97       23.53      3.55 o 
  -4   0   2      195.95      169.16     10.80 o 
  -3   0   2       76.31       84.60      7.05 o 
  -2   0   2     7394.38     6953.39    401.33 o 
  -1   0   2      396.35      411.95     14.74 o 
   0   0   2      763.71      914.01     23.26 o 
   1   0   2      257.72      293.24     15.84 o 
   2   0   2      114.86      102.21      6.01 o 
   3   0   2       60.66       67.20      6.09 o 
   4   0   2      600.75      524.02     16.18 o 
   5   0   2      144.57      155.80      9.59 o 
   6   0   2        2.43        1.98      2.37 o 
   7   0   2      135.01      114.48      9.65 o 
   8   0   2       38.82       36.89      5.91 o 
   9   0   2       10.26       12.46      3.37 o 
  10   0   2       13.78       23.50      6.10 o 
  11   0   2        1.02        0.81      2.76 o 
 -11   1   2        0.55       -1.69      2.20 o 
 -10   1   2        8.41       11.33      2.76 o 
  -9   1   2       57.43       60.11      7.41 o 
  -8   1   2        2.32        3.79      1.67 o 
  -7   1   2       37.55       35.90      3.95 o 
  -6   1   2       76.05       87.74      6.04 o 
  -5   1   2       16.56       19.54      1.97 o 
  -4   1   2       27.66       26.73      2.31 o 
  -3   1   2      888.72      844.97     30.50 o 
  -2   1   2     1719.24     1781.72     51.21 o 
  -1   1   2      648.52      606.05     12.99 o 
   0   1   2      362.83      396.12      7.83 o 
   1   1   2     3634.42     3741.55    230.21 o 
   2   1   2      306.18      316.43      8.92 o 
   3   1   2       36.13       38.08      3.43 o 
   4   1   2      319.07      293.38      8.46 o 
   5   1   2      120.83      113.10      5.95 o 
   6   1   2       21.95       17.93      3.29 o 
   7   1   2        7.98       10.68      2.16 o 
   8   1   2       20.23       20.33      2.84 o 
   9   1   2        2.66        2.57      1.58 o 
  10   1   2        3.78        5.99      2.02 o 
  11   1   2        5.22        4.69      2.04 o 
 -11   2   2        0.49        0.20      2.07 o 
 -10   2   2       20.81       11.95      2.90 o 
  -9   2   2       50.31       51.30      5.54 o 
  -8   2   2       21.02       17.26      3.51 o 
  -7   2   2        0.08        0.90      1.18 o 
  -6   2   2       51.28       55.33      3.72 o 
  -5   2   2        3.56        3.26      0.96 o 
  -4   2   2      198.69      207.96      6.27 o 
  -3   2   2       27.89       30.91      2.05 o 
  -2   2   2      700.56      684.95     20.20 o 
  -1   2   2       68.19       65.08      3.35 o 
   0   2   2      356.24      399.44     12.68 o 
   1   2   2      723.43      745.84     32.71 o 
   2   2   2     1015.29     1001.30     43.36 o 
   3   2   2       67.51       71.41      5.61 o 
   4   2   2      219.08      202.20      6.82 o 
   5   2   2       52.03       55.19      4.25 o 
   6   2   2       27.65       28.03      3.40 o 
   7   2   2      118.40      123.53      6.87 o 
   8   2   2       69.10       80.27      6.15 o 
   9   2   2        2.76        2.59      1.56 o 
  10   2   2        4.41        2.31      2.68 o 
  11   2   2        2.52        7.02      2.65 o 
 -11   3   2        1.44        7.39      2.66 o 
 -10   3   2        6.16        2.15      1.94 o 
  -9   3   2       21.42       19.88      3.22 o 
  -8   3   2        3.83        3.14      1.50 o 
  -7   3   2       14.84       23.64      2.69 o 
  -6   3   2       18.29       15.79      1.99 o 
  -5   3   2      158.11      160.76      5.79 o 
  -4   3   2       19.27       18.08      1.88 o 
  -3   3   2      215.19      202.37      8.19 o 
  -2   3   2      371.21      375.97     11.62 o 
  -1   3   2     1971.06     1812.24     65.09 o 
   0   3   2      137.79      139.60      4.75 o 
   1   3   2      128.54      122.48      5.19 o 
   2   3   2       20.64       18.73      1.53 o 
   3   3   2      118.45      115.80      5.25 o 
   4   3   2      375.35      363.40      7.65 o 
   5   3   2       51.44       49.01      3.72 o 
   6   3   2       17.14       16.10      2.03 o 
   7   3   2        1.84        0.41      1.27 o 
   8   3   2       23.39       21.85      3.11 o 
   9   3   2       15.44       15.72      2.78 o 
  10   3   2        0.88        3.25      1.94 o 
 -11   4   2        0.75        4.42      2.59 o 
 -10   4   2        5.13        4.21      2.92 o 
  -9   4   2        2.53        0.23      1.95 o 
  -8   4   2        5.56        5.06      1.71 o 
  -7   4   2       22.48       20.20      2.34 o 
  -6   4   2       59.92       64.51      4.19 o 
  -5   4   2       15.52       15.24      2.09 o 
  -4   4   2       81.22       84.06      3.80 o 
  -3   4   2      299.43      283.08      8.54 o 
  -2   4   2      158.69      140.66      4.18 o 
  -1   4   2      904.06      860.33     24.85 o 
   0   4   2      391.19      397.53     17.56 o 
   1   4   2      153.82      157.19      7.03 o 
   2   4   2      153.42      182.25      9.80 o 
   3   4   2      164.96      181.37     10.00 o 
   4   4   2      163.94      167.02      8.47 o 
   5   4   2        7.58        6.41      1.33 o 
   6   4   2       31.68       32.88      3.53 o 
   7   4   2       47.86       45.22      4.42 o 
   8   4   2       30.18       38.18      6.93 o 
   9   4   2        0.89       -0.12      2.07 o 
  10   4   2        2.66        3.25      2.10 o 
 -10   5   2        2.60        3.02      2.57 o 
  -9   5   2        5.85        7.72      2.28 o 
  -8   5   2        2.02        5.33      2.28 o 
  -7   5   2        6.03        3.91      1.93 o 
  -6   5   2       42.08       48.27      4.56 o 
  -5   5   2       65.99       68.84      5.29 o 
  -4   5   2       21.65       20.02      1.93 o 
  -3   5   2      187.64      178.64      4.90 o 
  -2   5   2      114.36      100.25      3.64 o 
  -1   5   2      341.25      323.78     11.80 o 
   0   5   2      122.61      124.59      4.96 o 
   1   5   2       79.85       97.13      4.92 o 
   2   5   2      178.92      170.13      7.80 o 
   3   5   2      265.67      237.43     14.71 o 
   4   5   2      187.59      186.30     13.84 o 
   5   5   2        4.66        6.47      2.08 o 
   6   5   2       28.84       31.98      5.07 o 
   7   5   2        7.99        4.41      3.48 o 
   8   5   2       12.44        8.15      3.35 o 
   9   5   2        2.79        3.83      1.69 o 
  10   5   2        0.09        3.69      2.38 o 
 -10   6   2        0.23        2.54      2.89 o 
  -9   6   2        1.10        2.31      2.33 o 
  -8   6   2        3.57        5.36      2.05 o 
  -7   6   2       51.38       66.25      6.63 o 
  -6   6   2       98.19       89.78      7.14 o 
  -5   6   2       10.67        9.66      2.35 o 
  -4   6   2       73.78       70.30      4.48 o 
  -3   6   2       59.19       60.31      3.67 o 
  -2   6   2       26.21       29.14      2.59 o 
  -1   6   2      266.28      270.88     10.59 o 
   0   6   2       53.55       55.53      3.19 o 
   1   6   2      138.33      146.63      6.38 o 
   2   6   2        5.61        4.70      1.85 o 
   3   6   2      132.65      149.82     15.02 o 
   4   6   2      277.11      300.62     27.84 o 
   5   6   2        1.65        8.62      2.65 o 
   6   6   2       86.79       98.15     14.77 o 
   7   6   2        9.50       12.94      4.17 o 
   8   6   2        2.89        4.66      3.15 o 
   9   6   2        0.39        0.69      2.28 o 
  -9   7   2        4.56        4.76      2.30 o 
  -8   7   2        0.74        1.27      2.31 o 
  -7   7   2        0.11       -1.05      1.53 o 
  -6   7   2       32.11       35.50      4.59 o 
  -5   7   2       14.28       12.08      2.26 o 
  -4   7   2        2.71        0.32      1.08 o 
  -3   7   2       52.95       55.74      4.29 o 
  -2   7   2       34.15       30.82      2.53 o 
  -1   7   2       12.59       10.75      1.70 o 
   0   7   2       61.00       58.22      5.66 o 
   1   7   2      173.07      167.34      8.06 o 
   2   7   2       52.20       49.99      4.49 o 
   3   7   2      370.38      363.73     22.92 o 
   4   7   2       41.36       50.48      6.07 o 
   5   7   2        4.25        4.06      1.98 o 
   6   7   2       23.61       34.28      5.97 o 
   7   7   2        3.34        7.89      2.94 o 
   8   7   2        4.98        9.14      3.26 o 
   9   7   2        0.09        1.01      2.43 o 
  -8   8   2        0.67        0.53      2.09 o 
  -7   8   2        8.52        7.72      2.42 o 
  -6   8   2       38.92       32.15      5.07 o 
  -5   8   2        0.45        2.04      2.08 o 
  -4   8   2       20.83       16.16      2.39 o 
  -3   8   2        5.51        7.03      1.46 o 
  -2   8   2        5.08        4.77      0.98 o 
  -1   8   2       86.30       83.82     10.29 o 
   0   8   2        3.23        2.16      1.89 o 
   1   8   2       41.79       44.46      3.34 o 
   2   8   2       13.91       10.98      2.10 o 
   3   8   2       79.11       87.90      8.27 o 
   4   8   2      127.98      136.50     12.02 o 
   5   8   2        5.55        8.08      3.30 o 
   6   8   2       34.16       28.49      5.34 o 
   7   8   2        4.58        6.79      3.18 o 
   8   8   2        0.84        3.00      2.64 o 
  -8   9   2        1.87       -0.99      2.71 o 
  -7   9   2        7.90        9.94      3.63 o 
  -6   9   2       11.09       10.41      2.56 o 
  -5   9   2        4.53        3.65      1.94 o 
  -4   9   2        1.63        2.82      1.58 o 
  -3   9   2       21.60       22.40      2.49 o 
  -2   9   2       34.38       26.56      6.57 o 
  -1   9   2       64.17       59.10      8.07 o 
   0   9   2       36.40       29.67      4.55 o 
   1   9   2       22.79       20.02      3.40 o 
   2   9   2       87.46       98.98      6.14 o 
   3   9   2       93.54      102.67      7.09 o 
   4   9   2       30.73       37.08      5.13 o 
   5   9   2        3.69       -2.16      2.19 o 
   6   9   2        0.21        1.39      2.83 o 
   7   9   2        3.25        3.31      3.83 o 
  -6  10   2        1.24        3.57      1.96 o 
  -5  10   2        1.43        3.23      2.09 o 
  -4  10   2        8.15        9.80      2.25 o 
  -3  10   2        0.24        1.69      3.33 o 
  -2  10   2        3.76        5.13      6.12 o 
  -1  10   2       26.79       15.81      3.91 o 
   0  10   2       13.36        9.19      3.01 o 
   1  10   2        0.66       -0.02      2.17 o 
   2  10   2        6.34        4.68      2.19 o 
   3  10   2       12.49       16.11      2.70 o 
   4  10   2       27.58       29.45      3.97 o 
   5  10   2        7.51        5.55      3.34 o 
   6  10   2        2.42        5.36      2.71 o 
  -5  11   2        0.28       -0.48      3.06 o 
  -4  11   2        1.72        3.39      5.57 o 
  -3  11   2        0.43        1.12      3.41 o 
  -2  11   2        8.98        3.25      3.20 o 
  -1  11   2       15.78       13.99      9.17 o 
   0  11   2       15.84       27.48      6.96 o 
   1  11   2        2.49       -1.90      3.11 o 
   2  11   2       10.12        4.81      3.89 o 
   3  11   2        7.70       10.65      2.91 o 
   4  11   2        1.40        1.94      1.78 o 
  -2  12   2        0.40       -3.48      3.82 o 
  -1  12   2        3.72        2.25      7.37 o 
   0  12   2       15.37       10.97      3.98 o 
   1  12   2        7.31       14.09      4.68 o 
   2  12   2        0.91        1.39      3.12 o 
 -11   0   3        0.21        3.08      2.84 o 
 -10   0   3        0.08        2.29      2.55 o 
  -9   0   3        2.70        3.85      2.54 o 
  -8   0   3      109.52       98.72     12.56 o 
  -7   0   3        1.33        5.08      1.65 o 
  -6   0   3       47.32       47.46      5.77 o 
  -5   0   3       25.97       36.12      6.04 o 
  -4   0   3      557.73      521.41     28.86 o 
  -3   0   3     2326.33     2270.89    123.95 o 
  -2   0   3      449.27      467.28     21.74 o 
  -1   0   3     3442.34     3377.22    108.56 o 
   0   0   3     1180.08     1154.23     33.24 o 
   1   0   3        0.04        3.71      1.77 o 
   2   0   3      506.12      476.82     20.65 o 
   3   0   3     1145.53     1097.99     30.87 o 
   4   0   3       17.29       21.81      4.43 o 
   5   0   3       52.95       39.29      6.30 o 
   6   0   3        0.95       -0.92      2.46 o 
   7   0   3        0.65        3.87      2.17 o 
   8   0   3        4.91        3.10      2.34 o 
   9   0   3        1.90        9.22      2.45 o 
  10   0   3        9.82       10.03      4.90 o 
  11   0   3        1.69        3.66      2.63 o 
 -11   1   3        3.94        5.55      2.18 o 
 -10   1   3        9.50       10.23      2.35 o 
  -9   1   3       33.16       26.59      4.10 o 
  -8   1   3        3.38        0.69      1.68 o 
  -7   1   3        6.14        6.32      1.76 o 
  -6   1   3      198.05      188.47      7.14 o 
  -5   1   3      109.88      119.68      4.14 o 
  -4   1   3      115.15      113.45      3.69 o 
  -3   1   3        3.49        3.57      0.83 o 
  -2   1   3      550.82      653.41     21.45 o 
  -1   1   3     1317.27     1376.18     24.99 o 
   0   1   3     3207.79     3366.45     89.38 o 
   1   1   3     1036.33     1109.93     70.46 o 
   2   1   3      751.86      668.96     17.17 o 
   3   1   3      696.06      708.44     15.41 o 
   4   1   3       96.10       84.14      5.60 o 
   5   1   3       22.62       36.13      4.08 o 
   6   1   3       35.36       41.56      4.68 o 
   7   1   3      702.65      735.00     19.47 o 
   8   1   3       49.30       53.81      5.40 o 
   9   1   3        1.84        1.82      1.52 o 
  10   1   3        2.70        5.96      1.91 o 
 -11   2   3        0.82        3.27      2.51 o 
 -10   2   3       17.58       14.16      3.84 o 
  -9   2   3        1.06        2.22      1.76 o 
  -8   2   3       38.29       35.00      3.99 o 
  -7   2   3        5.33        3.06      1.32 o 
  -6   2   3       11.02       12.76      1.89 o 
  -5   2   3       74.81       74.89      3.47 o 
  -4   2   3      228.31      224.07      5.65 o 
  -3   2   3      633.43      573.91     16.07 o 
  -2   2   3      146.69      144.68      5.71 o 
  -1   2   3     2208.99     2016.43     59.69 o 
   0   2   3       62.14       73.54      2.85 o 
   1   2   3       47.40       50.95      3.60 o 
   2   2   3      411.94      428.43     26.06 o 
   3   2   3      304.36      348.12      8.57 o 
   4   2   3        1.48        4.05      1.24 o 
   5   2   3       69.35       67.10      5.35 o 
   6   2   3       12.34        9.47      1.99 o 
   7   2   3       19.90       18.04      3.15 o 
   8   2   3       12.07        8.59      2.54 o 
   9   2   3        4.67        1.59      3.09 o 
  10   2   3        6.60       11.10      2.60 o 
 -11   3   3        2.66        5.71      3.54 o 
 -10   3   3       23.74       26.76      3.90 o 
  -9   3   3       29.43       30.42      5.88 o 
  -8   3   3        6.25        9.21      1.88 o 
  -7   3   3       12.71       12.75      2.09 o 
  -6   3   3       20.17       19.85      2.28 o 
  -5   3   3        8.14        6.45      1.22 o 
  -4   3   3       78.00       93.93      5.16 o 
  -3   3   3      402.52      396.32     14.60 o 
  -2   3   3        1.86        3.44      0.77 o 
  -1   3   3      318.91      284.18      8.01 o 
   0   3   3      350.98      323.13     10.89 o 
   1   3   3       49.11       48.20      3.10 o 
   2   3   3      690.68      705.52     30.93 o 
   3   3   3     1408.09     1320.38     34.29 o 
   4   3   3       83.62       87.48      4.84 o 
   5   3   3        3.02        2.40      1.01 o 
   6   3   3       38.36       41.43      3.87 o 
   7   3   3      148.88      147.03      9.01 o 
   8   3   3       22.85       21.75      3.71 o 
   9   3   3        0.53        2.77      2.15 o 
  10   3   3        2.08        4.44      2.14 o 
 -11   4   3        3.91        9.06      2.86 o 
 -10   4   3       16.84       10.06      4.30 o 
  -9   4   3        2.18        3.56      2.40 o 
  -8   4   3        6.52        7.32      2.71 o 
  -7   4   3       48.29       49.25      4.08 o 
  -6   4   3       92.92       92.09      6.11 o 
  -5   4   3       88.94       93.04      5.58 o 
  -4   4   3        2.23        0.79      0.72 o 
  -3   4   3       59.61       58.76      3.10 o 
  -2   4   3      157.65      149.59      5.50 o 
  -1   4   3      397.82      386.05     11.44 o 
   0   4   3      317.19      341.18     15.28 o 
   1   4   3        3.96        2.21      1.33 o 
   2   4   3       39.55       37.63      4.09 o 
   3   4   3      362.70      322.12     14.74 o 
   4   4   3       92.77       96.65      4.45 o 
   5   4   3       11.42       11.35      2.03 o 
   6   4   3       56.95       66.74      5.52 o 
   7   4   3       40.31       40.25      4.41 o 
   8   4   3        6.86        7.38      3.85 o 
   9   4   3        0.83        1.74      2.52 o 
  10   4   3        3.47        6.29      2.80 o 
 -10   5   3       15.01       14.33      3.69 o 
  -9   5   3       20.15       15.45      4.38 o 
  -8   5   3        1.52        4.03      2.59 o 
  -7   5   3        5.16        3.52      1.71 o 
  -6   5   3       42.67       42.58      4.58 o 
  -5   5   3       55.78       71.71      5.82 o 
  -4   5   3       49.19       52.99      3.56 o 
  -3   5   3        9.81       10.75      1.37 o 
  -2   5   3      131.36      103.40     10.79 o 
  -1   5   3       39.12       43.12      2.89 o 
   0   5   3       48.44       47.21      3.19 o 
   1   5   3       79.08       89.97      5.23 o 
   2   5   3       90.72       90.97      5.92 o 
   3   5   3      256.69      267.25     30.30 o 
   4   5   3      118.16      120.80     14.79 o 
   5   5   3        9.15        9.45      4.63 o 
   6   5   3        0.60        5.39      6.09 o 
   7   5   3        3.61        5.86      3.16 o 
   8   5   3        6.04        5.24      3.71 o 
   9   5   3        0.29        0.61      2.20 o 
 -10   6   3        3.67        4.98      2.96 o 
  -9   6   3        1.41        1.64      2.63 o 
  -8   6   3        6.62        6.93      3.54 o 
  -7   6   3       15.30       13.72      2.88 o 
  -6   6   3      117.45      134.02      9.06 o 
  -5   6   3        1.41        2.54      2.11 o 
  -4   6   3        4.81        3.48      1.88 o 
  -3   6   3       25.89       24.06      2.42 o 
  -2   6   3        3.87        4.73      1.01 o 
  -1   6   3      136.37      142.19      5.20 o 
   0   6   3       22.26       24.56      2.47 o 
   1   6   3       21.28       15.77      2.41 o 
   2   6   3      139.62      138.49      8.30 o 
   3   6   3       60.10       73.08      7.29 o 
   4   6   3       66.03       64.78      8.91 o 
   5   6   3       10.53        6.61      2.93 o 
   6   6   3       65.37       77.41     12.74 o 
   7   6   3       13.18       14.12      5.03 o 
   8   6   3        0.73       -1.00      3.19 o 
   9   6   3        0.36       -1.02      2.41 o 
  -9   7   3       20.73       22.92      4.52 o 
  -8   7   3        0.13        0.29      1.82 o 
  -7   7   3        7.27        3.61      2.95 o 
  -6   7   3       56.73       56.40      6.50 o 
  -5   7   3       11.94       10.81      3.35 o 
  -4   7   3       40.48       52.22      4.76 o 
  -3   7   3       11.11        8.05      2.55 o 
  -2   7   3        3.77        5.30      1.14 o 
  -1   7   3       20.20       15.67      2.53 o 
   0   7   3       97.57       94.79      4.54 o 
   1   7   3      104.58      133.38      7.05 o 
   2   7   3       52.17       48.71      5.76 o 
   3   7   3      158.39      172.25     19.67 o 
   4   7   3      131.97      176.26     20.22 o 
   5   7   3       23.37       23.16      5.70 o 
   6   7   3        3.71        2.47      3.23 o 
   7   7   3        1.13        3.51      3.00 o 
   8   7   3        4.56        2.92      2.76 o 
  -8   8   3        0.59        2.14      2.32 o 
  -7   8   3        1.85        3.37      1.95 o 
  -6   8   3       42.60       40.53      5.28 o 
  -5   8   3       14.64        9.54      2.25 o 
  -4   8   3       30.79       26.54      2.81 o 
  -3   8   3        0.67        2.71      1.44 o 
  -2   8   3       27.58       28.45      2.98 o 
  -1   8   3       58.91       73.70      7.71 o 
   0   8   3       25.32       22.77      3.84 o 
   1   8   3       24.97       24.04      2.53 o 
   2   8   3      136.56      157.10      8.59 o 
   3   8   3       41.17       42.95      5.27 o 
   4   8   3       37.82       38.03      7.41 o 
   5   8   3        8.35        5.84      2.65 o 
   6   8   3        3.54        1.73      4.05 o 
   7   8   3        0.24        3.89      4.05 o 
   8   8   3        1.21        7.35      3.59 o 
  -7   9   3        8.02        6.02      3.42 o 
  -6   9   3       22.98       18.08      3.42 o 
  -5   9   3        3.03        4.04      1.97 o 
  -4   9   3       17.02       22.39      3.92 o 
  -3   9   3       13.81       13.66      3.07 o 
  -2   9   3        8.49        6.05      4.31 o 
  -1   9   3       35.44       37.02      6.79 o 
   0   9   3       79.85       81.44      8.63 o 
   1   9   3       30.92       26.57      3.94 o 
   2   9   3       65.22       84.62      6.28 o 
   3   9   3       27.47       26.66      3.94 o 
   4   9   3       16.07       16.95      4.25 o 
   5   9   3        6.32        4.55      2.27 o 
   6   9   3        0.32        3.88      2.86 o 
   7   9   3        1.47        2.22      3.22 o 
  -6  10   3        1.78        5.91      5.46 o 
  -5  10   3        5.42        5.12      2.51 o 
  -4  10   3        4.37        2.63      2.77 o 
  -3  10   3        3.34       -0.11      2.15 o 
  -2  10   3        8.56       10.49      5.51 o 
  -1  10   3        6.20        1.39      2.27 o 
   0  10   3       20.77       14.63      4.10 o 
   1  10   3       20.71       23.09      4.15 o 
   2  10   3       10.69       10.85      1.93 o 
   3  10   3        5.96        4.69      2.94 o 
   4  10   3        3.70        4.66      2.03 o 
   5  10   3        0.08       -0.23      2.77 o 
   6  10   3        1.95       -1.95      2.67 o 
  -5  11   3        4.01        5.89      3.99 o 
  -4  11   3        1.37        7.21      6.01 o 
  -3  11   3        3.83        2.47      3.48 o 
  -2  11   3       16.26       15.33      5.78 o 
  -1  11   3       10.29        1.81      4.70 o 
   0  11   3        6.41        6.07     13.76 o 
   1  11   3        2.52        4.42      2.87 o 
   2  11   3       10.86        9.84      3.32 o 
   3  11   3        2.34        5.79      2.05 o 
   4  11   3        1.62        4.09      2.10 o 
  -1  12   3        3.20       10.14      6.44 o 
   0  12   3        3.94        2.57      4.07 o 
   1  12   3        4.56       12.62      5.95 o 
 -11   0   4        0.52       -0.77      2.49 o 
 -10   0   4       13.65        9.92      3.84 o 
  -9   0   4       26.44       18.00      5.09 o 
  -8   0   4       18.44       18.81      4.65 o 
  -7   0   4        0.24        1.11      2.14 o 
  -6   0   4      129.29      126.92      8.23 o 
  -5   0   4       55.79       56.65      5.94 o 
  -4   0   4       56.15       80.58      7.76 o 
  -3   0   4        2.02        1.90      1.45 o 
  -2   0   4      111.60      107.07      5.63 o 
  -1   0   4     1554.39     1494.81     47.29 o 
   0   0   4        0.13        8.92      2.99 o 
   1   0   4      392.84      390.11     17.78 o 
   2   0   4      146.64      138.22      7.96 o 
   3   0   4      372.05      385.89     16.83 o 
   4   0   4       58.37       54.32      7.00 o 
   5   0   4       64.26       76.26      8.78 o 
   6   0   4        3.02        7.28      2.38 o 
   7   0   4      102.49      104.62     11.49 o 
   8   0   4       18.99       25.14      5.33 o 
   9   0   4        0.44        1.37      2.13 o 
  10   0   4        4.86        4.73      2.27 o 
 -11   1   4        2.69        0.14      2.08 o 
 -10   1   4        1.30        3.19      1.96 o 
  -9   1   4        4.20        5.13      1.96 o 
  -8   1   4       31.53       23.71      3.60 o 
  -7   1   4       26.57       21.80      3.28 o 
  -6   1   4       38.72       41.51      3.90 o 
  -5   1   4      396.37      410.45     23.93 o 
  -4   1   4       30.17       35.71      2.93 o 
  -3   1   4      565.95      511.73     13.48 o 
  -2   1   4      524.02      524.66     10.51 o 
  -1   1   4       19.11       17.82      2.15 o 
   0   1   4     1511.78     1532.76     23.75 o 
   1   1   4        5.00        5.39      1.11 o 
   2   1   4      740.35      718.19     28.88 o 
   3   1   4      392.42      407.30     14.16 o 
   4   1   4      125.65      137.60      7.99 o 
   5   1   4      118.78      125.93      6.91 o 
   6   1   4      290.84      276.10     11.60 o 
   7   1   4      427.35      442.14     15.31 o 
   8   1   4        0.71       -0.54      1.36 o 
   9   1   4       12.09       14.12      2.50 o 
  10   1   4        1.06        3.46      1.99 o 
 -11   2   4        0.38        5.23      2.18 o 
 -10   2   4       12.43       13.68      2.81 o 
  -9   2   4        7.80        9.61      2.48 o 
  -8   2   4       12.18       13.34      3.02 o 
  -7   2   4        2.75        3.37      1.97 o 
  -6   2   4       32.37       32.16      3.80 o 
  -5   2   4      201.19      212.43      7.04 o 
  -4   2   4       15.31       16.86      1.83 o 
  -3   2   4       68.19       78.31      4.05 o 
  -2   2   4      243.23      248.19      7.06 o 
  -1   2   4      222.32      177.99     21.88 o 
   0   2   4      409.53      412.55      8.58 o 
   1   2   4      261.03      267.68      6.94 o 
   2   2   4      135.66      132.38      6.33 o 
   3   2   4     1080.59     1006.63     35.22 o 
   4   2   4      282.75      283.42      8.99 o 
   5   2   4       34.28       40.02      4.31 o 
   6   2   4        5.07        6.70      1.71 o 
   7   2   4       69.57       64.42      6.16 o 
   8   2   4        1.08        1.91      1.56 o 
   9   2   4        0.20        2.29      2.08 o 
  10   2   4        2.68        1.45      2.34 o 
 -11   3   4        2.09        5.61      2.71 o 
 -10   3   4       10.85        5.13      3.61 o 
  -9   3   4        3.17        1.91      1.79 o 
  -8   3   4       45.12       46.17      6.47 o 
  -7   3   4       30.35       31.66      3.32 o 
  -6   3   4       36.58       34.39      3.30 o 
  -5   3   4      129.43      142.01      5.26 o 
  -4   3   4       23.90       24.53      2.27 o 
  -3   3   4        3.38        4.33      1.16 o 
  -2   3   4       96.77       93.97      4.38 o 
  -1   3   4       16.38       18.56      1.66 o 
   0   3   4      957.84      969.40     31.48 o 
   1   3   4       75.36       72.04      3.36 o 
   2   3   4     1719.35     1786.98     80.25 o 
   3   3   4      824.45      818.09     31.00 o 
   4   3   4       60.87       56.80      4.50 o 
   5   3   4       24.34       31.59      3.55 o 
   6   3   4      147.48      148.89      8.40 o 
   7   3   4       81.41       86.57      7.73 o 
   8   3   4        2.57        6.90      2.00 o 
   9   3   4        0.19        1.06      2.29 o 
  10   3   4        2.08        3.18      2.42 o 
 -11   4   4        0.35        3.44      2.61 o 
 -10   4   4        6.96       12.45      2.67 o 
  -9   4   4        3.78        5.68      2.82 o 
  -8   4   4        3.97        0.42      1.55 o 
  -7   4   4        3.65        4.26      1.95 o 
  -6   4   4       81.40       76.72      5.45 o 
  -5   4   4       47.83       58.92      4.52 o 
  -4   4   4      146.70      144.53      8.32 o 
  -3   4   4        8.71        9.02      1.26 o 
  -2   4   4        6.76        6.34      1.09 o 
  -1   4   4      276.61      258.15      7.73 o 
   0   4   4      210.57      205.63      8.23 o 
   1   4   4       56.78       68.91      4.28 o 
   2   4   4       78.09       84.84      6.11 o 
   3   4   4      199.61      188.58      7.57 o 
   4   4   4       99.48      102.13      4.70 o 
   5   4   4        3.15        1.40      1.31 o 
   6   4   4        6.08        5.63      2.14 o 
   7   4   4       12.54        9.81      3.12 o 
   8   4   4        6.10        4.70      2.89 o 
   9   4   4        1.45       -0.41      2.44 o 
  10   4   4        2.32        5.44      2.73 o 
 -10   5   4       13.31       12.92      3.89 o 
  -9   5   4       12.55        6.61      3.09 o 
  -8   5   4        4.96        8.96      2.16 o 
  -7   5   4        0.19        0.11      1.41 o 
  -6   5   4        8.34       10.15      3.22 o 
  -5   5   4       30.05       27.31      3.66 o 
  -4   5   4       41.66       43.21      3.92 o 
  -3   5   4       72.46       71.70      3.68 o 
  -2   5   4      121.54      109.17      5.77 o 
  -1   5   4      125.17      113.38      5.82 o 
   0   5   4       18.42       22.18      1.84 o 
   1   5   4       60.34       71.81      5.48 o 
   2   5   4      156.03      173.27      9.27 o 
   3   5   4      182.44      163.64     16.77 o 
   4   5   4       12.05        7.17      5.52 o 
   5   5   4       30.12       36.31      9.24 o 
   6   5   4       19.18       17.29      6.10 o 
   7   5   4        0.22       -0.69      2.88 o 
   8   5   4        2.73        8.04      2.24 o 
   9   5   4        2.14        2.06      2.09 o 
 -10   6   4        3.24       -0.94      2.53 o 
  -9   6   4        7.84        3.22      2.87 o 
  -8   6   4        1.53        3.66      2.31 o 
  -7   6   4        5.26        5.94      2.05 o 
  -6   6   4      107.59      112.00      8.53 o 
  -5   6   4       69.57       73.58      6.22 o 
  -4   6   4       50.69       56.98      4.55 o 
  -3   6   4       38.49       34.91      3.75 o 
  -2   6   4       25.17       23.77      2.05 o 
  -1   6   4       86.89       89.86      4.67 o 
   0   6   4       41.45       41.13      3.98 o 
   1   6   4       20.13       24.96      3.40 o 
   2   6   4      114.58      128.95     11.15 o 
   3   6   4      138.36      164.62     28.22 o 
   4   6   4       76.07       93.48     14.50 o 
   5   6   4        4.08        1.87      3.16 o 
   6   6   4        1.27        1.71      2.40 o 
   7   6   4        5.07        6.31      3.64 o 
   8   6   4        1.09        2.68      4.72 o 
   9   6   4        0.27        9.28      3.46 o 
  -9   7   4       14.66        8.15      3.49 o 
  -8   7   4        0.52        2.58      2.04 o 
  -7   7   4        5.20        6.23      2.27 o 
  -6   7   4       43.59       38.83      5.02 o 
  -5   7   4       12.72       17.90      3.25 o 
  -4   7   4       15.31       16.84      2.13 o 
  -3   7   4       11.65        9.19      2.74 o 
  -2   7   4       16.78       18.53      2.47 o 
  -1   7   4       75.60       76.07      6.95 o 
   0   7   4        6.70        4.42      1.60 o 
   1   7   4        2.70        6.08      2.25 o 
   2   7   4        0.58        2.36      2.92 o 
   3   7   4        6.76        3.51      2.18 o 
   4   7   4       19.13       31.35      6.39 o 
   5   7   4       13.54       18.54      5.06 o 
   6   7   4        0.06        1.53      3.04 o 
   7   7   4        3.47        3.00      3.14 o 
   8   7   4        0.24        4.14      4.20 o 
  -8   8   4        0.04        3.83      2.24 o 
  -7   8   4        1.84        1.58      2.00 o 
  -6   8   4       18.07       20.85      3.41 o 
  -5   8   4       16.60        9.09      2.37 o 
  -4   8   4        2.52        5.12      1.64 o 
  -3   8   4       17.92       16.55      2.74 o 
  -2   8   4       39.70       40.28      3.36 o 
  -1   8   4       44.41       46.84      6.30 o 
   0   8   4        4.85        5.59      1.49 o 
   1   8   4       17.07       10.85      2.43 o 
   2   8   4        4.18        3.94      2.02 o 
   3   8   4       96.46      124.69     11.67 o 
   4   8   4       26.27       19.70      7.77 o 
   5   8   4        0.35       -1.03      2.61 o 
   6   8   4        1.59        0.12      2.76 o 
   7   8   4        1.22        2.99      3.51 o 
  -7   9   4        8.41       12.93      2.66 o 
  -6   9   4       10.42        9.70      3.47 o 
  -5   9   4        0.16        3.23      1.95 o 
  -4   9   4        4.15        5.44      1.79 o 
  -3   9   4        6.56        5.96      2.88 o 
  -2   9   4        3.60        3.19      2.28 o 
  -1   9   4       26.14       22.86      4.43 o 
   0   9   4       10.57       10.63      2.82 o 
   1   9   4        2.89        3.86      1.68 o 
   2   9   4        9.92        8.82      2.16 o 
   3   9   4       17.14       14.93      4.24 o 
   4   9   4        1.05        0.17      1.98 o 
   5   9   4        3.39        8.12      3.17 o 
   6   9   4        0.02       -2.18      2.59 o 
  -6  10   4        5.40        6.14      2.91 o 
  -5  10   4        5.29        8.81      2.75 o 
  -4  10   4        4.28        9.56      2.90 o 
  -3  10   4       10.34       15.06      3.49 o 
  -2  10   4        0.23        1.99      2.46 o 
  -1  10   4        8.88       15.11      4.22 o 
   0  10   4        2.42        2.79      2.17 o 
   1  10   4        7.50        1.39      3.25 o 
   2  10   4        5.64        7.17      1.85 o 
   3  10   4        0.89        3.49      1.95 o 
   4  10   4        1.38        1.75      1.98 o 
   5  10   4        0.62        0.65      2.48 o 
  -4  11   4        0.39        1.97      5.79 o 
  -3  11   4        5.30       11.46      4.64 o 
  -2  11   4        3.07        3.11      2.68 o 
  -1  11   4        1.62        5.74      3.18 o 
   0  11   4        3.18        2.52      2.81 o 
   1  11   4        3.20        3.24      4.93 o 
   2  11   4        2.03        1.57      2.39 o 
   3  11   4        4.24        5.29      2.02 o 
 -11   0   5        0.22        3.62      3.42 o 
 -10   0   5        0.08        6.63      3.20 o 
  -9   0   5       13.18        7.35      3.25 o 
  -8   0   5       19.81       16.90      4.73 o 
  -7   0   5      178.26      171.46     13.22 o 
  -6   0   5      238.74      231.31     11.08 o 
  -5   0   5      254.91      265.95     18.09 o 
  -4   0   5       22.39       19.28      3.52 o 
  -3   0   5      684.59      689.56     28.88 o 
  -2   0   5     1052.95      978.09     25.95 o 
  -1   0   5       35.65       34.45      4.98 o 
   0   0   5      327.91      353.43     13.04 o 
   1   0   5       27.18       28.13      4.01 o 
   2   0   5      110.10      123.52     11.71 o 
   3   0   5       27.79       37.40      5.80 o 
   4   0   5       43.67       54.67      7.50 o 
   5   0   5        2.90        4.05      2.08 o 
   6   0   5       83.58       86.42     10.18 o 
   7   0   5        0.15        2.35      2.20 o 
   8   0   5        6.29        4.94      2.96 o 
   9   0   5        1.02        3.36      2.95 o 
  10   0   5        1.08       -1.80      2.22 o 
 -11   1   5        0.78        2.47      2.19 o 
 -10   1   5        0.06        3.01      2.08 o 
  -9   1   5       13.49       16.03      3.11 o 
  -8   1   5       14.44        6.24      2.23 o 
  -7   1   5      102.65      111.58      7.07 o 
  -6   1   5       75.42       77.62      5.39 o 
  -5   1   5       95.01       94.56      5.30 o 
  -4   1   5      220.78      209.03      7.30 o 
  -3   1   5     1698.20     1733.70     23.96 o 
  -2   1   5     2052.89     2063.91     51.53 o 
  -1   1   5       22.65       28.40      2.95 o 
   0   1   5      258.08      267.39      7.91 o 
   1   1   5      413.96      400.55     12.62 o 
   2   1   5       72.05       83.26      5.45 o 
   3   1   5      181.83      187.68      9.14 o 
   4   1   5       42.72       44.29      4.50 o 
   5   1   5       16.89       12.18      2.64 o 
   6   1   5       66.09       66.55      6.22 o 
   7   1   5       12.24        6.59      2.09 o 
   8   1   5        5.74        4.03      1.98 o 
   9   1   5        8.28       10.35      2.05 o 
  10   1   5        0.26       -1.03      1.97 o 
 -11   2   5        0.76       -1.42      2.15 o 
 -10   2   5        0.85        4.19      2.23 o 
  -9   2   5        8.10        8.37      2.42 o 
  -8   2   5        5.85        2.73      2.06 o 
  -7   2   5       95.45      106.82      7.20 o 
  -6   2   5      111.27      124.80      6.74 o 
  -5   2   5      113.79      122.37      9.92 o 
  -4   2   5       22.27       30.72      3.04 o 
  -3   2   5      747.58      748.77     36.72 o 
  -2   2   5      152.12      148.68      5.01 o 
  -1   2   5       39.60       32.46      2.78 o 
   0   2   5      660.93      671.86     11.27 o 
   1   2   5       23.35       27.22      2.57 o 
   2   2   5       20.57       17.91      1.94 o 
   3   2   5       41.53       38.31      3.86 o 
   4   2   5       39.39       43.40      4.43 o 
   5   2   5       51.47       53.90      5.22 o 
   6   2   5       38.05       35.53      4.60 o 
   7   2   5       15.52       11.34      2.29 o 
   8   2   5        4.23        8.19      2.48 o 
   9   2   5        2.23        4.25      2.16 o 
  10   2   5        1.69        3.21      3.01 o 
 -11   3   5        1.03        2.10      2.60 o 
 -10   3   5        2.72        4.47      2.58 o 
  -9   3   5       22.28       21.47      3.53 o 
  -8   3   5       14.46       15.52      2.45 o 
  -7   3   5       70.17       93.15      8.35 o 
  -6   3   5       93.98      107.69      5.80 o 
  -5   3   5        5.71        5.81      1.59 o 
  -4   3   5       80.11       71.10      3.90 o 
  -3   3   5      205.98      228.40      9.37 o 
  -2   3   5      513.49      503.06     13.25 o 
  -1   3   5      139.49      153.91      8.33 o 
   0   3   5       36.15       35.76      2.93 o 
   1   3   5        9.01        8.95      1.68 o 
   2   3   5       39.49       44.79      2.93 o 
   3   3   5      117.99      141.74      6.40 o 
   4   3   5       16.10       11.50      2.39 o 
   5   3   5       38.64       29.02      7.23 o 
   6   3   5       71.36       76.98      7.24 o 
   7   3   5        4.74        8.47      2.63 o 
   8   3   5        4.73        7.74      3.72 o 
   9   3   5        2.44        8.53      3.32 o 
 -10   4   5        2.32        6.71      2.28 o 
  -9   4   5        0.88        1.85      1.82 o 
  -8   4   5        1.57        5.50      2.02 o 
  -7   4   5        6.46        5.27      1.99 o 
  -6   4   5       35.36       33.87      4.10 o 
  -5   4   5       36.90       41.29      4.07 o 
  -4   4   5       56.15       56.65      5.19 o 
  -3   4   5      174.85      178.30      7.49 o 
  -2   4   5        6.73        6.38      0.91 o 
  -1   4   5       10.78        9.33      1.22 o 
   0   4   5      176.70      165.19      7.70 o 
   1   4   5       68.25       76.69      3.89 o 
   2   4   5       10.18       11.93      2.09 o 
   3   4   5       33.02       35.04      3.75 o 
   4   4   5       14.83       19.27      2.84 o 
   5   4   5       25.92       32.34      4.74 o 
   6   4   5       34.87       39.01      6.35 o 
   7   4   5       10.94       12.47      3.81 o 
   8   4   5        0.11        5.68      3.55 o 
   9   4   5        3.05       -3.70      4.14 o 
 -10   5   5        2.97        8.85      3.02 o 
  -9   5   5        1.40        2.25      2.06 o 
  -8   5   5        8.47       12.41      2.76 o 
  -7   5   5       72.29       69.52      7.36 o 
  -6   5   5       74.30       83.99      7.00 o 
  -5   5   5       58.42       58.64      4.37 o 
  -4   5   5       15.14       14.04      2.27 o 
  -3   5   5       44.37       43.00      3.38 o 
  -2   5   5       82.83       92.74      4.10 o 
  -1   5   5       90.38      102.46      9.15 o 
   0   5   5       12.22       11.65      2.38 o 
   1   5   5      122.97      126.66     11.05 o 
   2   5   5       75.79       83.34      4.55 o 
   3   5   5       41.40       41.99      3.69 o 
   4   5   5       18.68       20.02      2.38 o 
   5   5   5       18.21       15.57      2.37 o 
   6   5   5       37.56       45.50      4.93 o 
   7   5   5       14.52       15.22      3.34 o 
   8   5   5        1.45        2.23      2.24 o 
   9   5   5        0.53        1.12      2.23 o 
  -9   6   5        0.71        2.81      2.96 o 
  -8   6   5        0.08        2.82      3.36 o 
  -7   6   5        6.37        6.86      1.94 o 
  -6   6   5        6.87        3.96      3.61 o 
  -5   6   5       13.59       16.15      2.69 o 
  -4   6   5       23.30       25.12      3.06 o 
  -3   6   5       17.47       21.27      2.33 o 
  -2   6   5       26.94       27.48      2.86 o 
  -1   6   5        4.00        6.20      1.24 o 
   0   6   5       25.50       30.77      3.79 o 
   1   6   5       84.95       89.49      8.79 o 
   2   6   5       39.72       45.18      6.48 o 
   3   6   5        9.54       12.40      5.10 o 
   4   6   5        8.95        7.36      4.94 o 
   5   6   5        2.37       -1.03      2.97 o 
   6   6   5        9.88       12.16      5.72 o 
   7   6   5        2.95        5.59      3.29 o 
   8   6   5        0.39       -2.90      3.15 o 
  -9   7   5        2.70        3.93      2.76 o 
  -8   7   5        0.44        3.12      2.26 o 
  -7   7   5        5.64        2.67      2.67 o 
  -6   7   5        2.72        3.77      2.02 o 
  -5   7   5       15.42       16.88      2.57 o 
  -4   7   5       19.27       17.99      3.07 o 
  -3   7   5        5.69        3.41      1.70 o 
  -2   7   5       41.71       36.61      3.40 o 
  -1   7   5       16.58       15.68      2.09 o 
   0   7   5       42.24       23.29      5.09 o 
   1   7   5       62.86       65.65      8.12 o 
   2   7   5        7.17        8.74      2.63 o 
   3   7   5       32.06       36.28      7.47 o 
   4   7   5        9.86        9.12      5.30 o 
   5   7   5       10.90       14.77      6.28 o 
   6   7   5       10.43        7.93      4.82 o 
   7   7   5        3.01        7.68      3.50 o 
   8   7   5        1.87        5.51      3.77 o 
  -8   8   5        1.01        2.72      2.66 o 
  -7   8   5        1.18        0.22      1.88 o 
  -6   8   5        2.90        3.23      2.16 o 
  -5   8   5        4.47        5.02      2.30 o 
  -4   8   5        3.63        5.78      1.99 o 
  -3   8   5       18.79       17.36      2.89 o 
  -2   8   5        2.13        1.24      2.04 o 
  -1   8   5        5.85        7.92      2.12 o 
   0   8   5       25.43       24.77      5.67 o 
   1   8   5       20.21       19.68      4.44 o 
   2   8   5        1.63        4.50      2.23 o 
   3   8   5        8.17        5.74      2.69 o 
   4   8   5        4.91        7.92      3.05 o 
   5   8   5        3.51        8.05      4.25 o 
   6   8   5        2.09       -0.56      4.66 o 
   7   8   5        0.17        2.37      3.16 o 
  -7   9   5        1.50        5.08      2.37 o 
  -6   9   5        1.17        1.59      2.27 o 
  -5   9   5        1.36        0.83      1.98 o 
  -4   9   5       24.59       22.01      4.59 o 
  -3   9   5       11.31       12.41      4.10 o 
  -2   9   5        3.15        3.92      2.27 o 
  -1   9   5        2.97        6.85      2.49 o 
   0   9   5        8.87       10.33      2.57 o 
   1   9   5       22.12       24.47      4.16 o 
   2   9   5        5.52        6.88      2.18 o 
   3   9   5       10.01       11.71      3.48 o 
   4   9   5        1.97        0.61      2.48 o 
   5   9   5        2.48        4.73      3.66 o 
   6   9   5        5.61        4.42      4.59 o 
  -6  10   5        0.11        0.73      2.31 o 
  -5  10   5        0.85        1.88      2.74 o 
  -4  10   5        0.55        4.54      2.66 o 
  -3  10   5        4.68        5.31      2.93 o 
  -2  10   5        2.71        0.64      2.60 o 
  -1  10   5        2.91        4.09      3.07 o 
   0  10   5        6.74        6.59      2.80 o 
   1  10   5        0.36        1.25      1.70 o 
   2  10   5        0.81        0.81      2.03 o 
   3  10   5        5.44        6.06      2.16 o 
   4  10   5        1.01        1.37      2.52 o 
  -4  11   5        1.94       -2.05      3.17 o 
  -3  11   5        2.15        3.17      2.78 o 
  -2  11   5        0.02        0.79      2.58 o 
  -1  11   5        0.38        2.84      2.59 o 
   0  11   5        0.82        2.95      3.44 o 
   1  11   5        1.91       -0.06      2.32 o 
   2  11   5        0.20        3.54      2.82 o 
 -11   0   6        0.00       -2.12      3.44 o 
 -10   0   6        0.10       -0.69      2.76 o 
  -9   0   6        7.31        4.21      3.85 o 
  -8   0   6        9.77        7.80      3.20 o 
  -7   0   6      171.27      167.40     13.19 o 
  -6   0   6      214.94      210.93     13.19 o 
  -5   0   6       43.34       51.45      6.12 o 
  -4   0   6        2.04        3.55      1.86 o 
  -3   0   6       14.31        9.08      3.45 o 
  -2   0   6      661.01      709.15     21.06 o 
  -1   0   6      250.37      263.22     12.19 o 
   0   0   6       34.46       54.55      6.77 o 
   1   0   6       53.79       56.34      6.84 o 
   2   0   6       33.58       34.91      4.79 o 
   3   0   6        1.42        2.15      3.34 o 
   4   0   6        1.53       -0.21      1.74 o 
   5   0   6        0.56        4.16      2.28 o 
   6   0   6       32.43       31.53      6.62 o 
   7   0   6        3.08        1.55      3.44 o 
   8   0   6        1.67        6.61      3.00 o 
   9   0   6        1.29        0.68      2.80 o 
 -11   1   6        0.11       -0.33      2.09 o 
 -10   1   6        0.98        3.46      2.14 o 
  -9   1   6        8.81       12.50      2.85 o 
  -8   1   6        8.28        4.67      3.19 o 
  -7   1   6        4.41        1.21      1.63 o 
  -6   1   6       60.41       59.41      5.19 o 
  -5   1   6       46.12       44.37      3.95 o 
  -4   1   6      193.66      194.32      6.74 o 
  -3   1   6      201.91      206.70      6.69 o 
  -2   1   6      193.57      186.36      6.66 o 
  -1   1   6      341.87      333.34      9.69 o 
   0   1   6       80.43       81.99      5.42 o 
   1   1   6       23.88       21.80      2.68 o 
   2   1   6      137.46      136.56      5.52 o 
   3   1   6       38.13       48.67      4.88 o 
   4   1   6       68.59       74.01      6.29 o 
   5   1   6      142.38      146.36      8.65 o 
   6   1   6       57.41       64.03      6.35 o 
   7   1   6        3.21        6.50      2.05 o 
   8   1   6        0.33       -0.72      1.75 o 
   9   1   6        0.08        2.17      2.08 o 
 -11   2   6        0.93       -0.64      2.20 o 
 -10   2   6        0.77       -2.06      2.06 o 
  -9   2   6        4.06        5.65      2.13 o 
  -8   2   6        2.14        1.78      1.74 o 
  -7   2   6      157.71      164.69      8.40 o 
  -6   2   6      145.32      145.06      7.46 o 
  -5   2   6       16.82       20.00      2.77 o 
  -4   2   6       17.92       16.53      2.29 o 
  -3   2   6       76.20       84.70      5.43 o 
  -2   2   6      330.71      316.27      8.71 o 
  -1   2   6       17.65       13.09      2.05 o 
   0   2   6       15.21        9.42      1.48 o 
   1   2   6       37.80       44.55      3.53 o 
   2   2   6        8.28        8.69      1.34 o 
   3   2   6        0.53        1.85      1.23 o 
   4   2   6       34.10       33.58      3.96 o 
   5   2   6        1.61        2.07      1.44 o 
   6   2   6       22.39       15.41      2.58 o 
   7   2   6       13.95       16.72      3.83 o 
   8   2   6        5.18       10.80      3.34 o 
   9   2   6        2.28        5.24      3.94 o 
 -10   3   6        3.56        7.10      2.84 o 
  -9   3   6       12.44        9.76      3.09 o 
  -8   3   6        7.59        6.08      2.32 o 
  -7   3   6       51.47       48.89      4.91 o 
  -6   3   6      108.32      121.11      9.78 o 
  -5   3   6        6.78        4.61      1.54 o 
  -4   3   6      230.93      240.60     15.44 o 
  -3   3   6      214.98      232.17     10.49 o 
  -2   3   6       41.89       36.35      3.04 o 
  -1   3   6      138.48      138.99      4.74 o 
   0   3   6      314.96      307.38      8.05 o 
   1   3   6      168.80      166.62      5.91 o 
   2   3   6      148.11      160.37      5.72 o 
   3   3   6       10.22       11.67      2.25 o 
   4   3   6       47.77       43.08      5.05 o 
   5   3   6       51.97       53.69      7.22 o 
   6   3   6       34.54       39.25      6.27 o 
   7   3   6        6.27        6.89      2.59 o 
   8   3   6        0.33        3.55      2.36 o 
   9   3   6        0.32       -0.60      2.67 o 
 -10   4   6        4.20        0.89      2.46 o 
  -9   4   6        1.67        4.55      2.37 o 
  -8   4   6        4.91        5.49      2.41 o 
  -7   4   6       66.82       85.01      6.81 o 
  -6   4   6       53.91       54.70      5.76 o 
  -5   4   6       51.71       50.04      4.96 o 
  -4   4   6       63.65       67.15      5.79 o 
  -3   4   6      194.67      207.08      8.34 o 
  -2   4   6      113.44      113.49      5.76 o 
  -1   4   6       65.15       68.32      3.79 o 
   0   4   6       51.00       60.59      6.41 o 
   1   4   6       52.57       61.59      4.22 o 
   2   4   6       35.27       36.34      3.57 o 
   3   4   6       82.18       86.14      5.96 o 
   4   4   6       14.07       11.68      4.32 o 
   5   4   6        1.59       -1.12      2.47 o 
   6   4   6        9.92        8.73      2.84 o 
   7   4   6        7.20        9.74      3.72 o 
   8   4   6        4.44        3.27      2.93 o 
   9   4   6        4.08        1.48      3.56 o 
 -10   5   6        2.22       -2.29      2.52 o 
  -9   5   6        6.23        9.81      2.61 o 
  -8   5   6       12.21       16.74      3.44 o 
  -7   5   6       18.88       21.20      4.88 o 
  -6   5   6       43.97       57.60      5.99 o 
  -5   5   6        8.61        9.77      2.30 o 
  -4   5   6      107.25       97.29      9.61 o 
  -3   5   6       80.89       39.55     18.00 o 
  -2   5   6        2.22        2.65      1.31 o 
  -1   5   6        0.59        0.19      1.04 o 
   0   5   6       73.75       74.50      4.84 o 
   1   5   6      114.57      110.50      6.73 o 
   2   5   6       44.06       47.21      4.40 o 
   3   5   6        0.56        0.26      1.95 o 
   4   5   6        4.51        6.46      2.38 o 
   5   5   6        7.71       10.49      3.03 o 
   6   5   6       20.63       18.13      4.07 o 
   7   5   6        3.41        6.21      2.22 o 
   8   5   6        0.06        2.39      3.04 o 
  -9   6   6        1.87        3.45      2.73 o 
  -8   6   6        0.81       -1.82      1.82 o 
  -7   6   6        5.46        4.64      1.90 o 
  -6   6   6        7.70        8.13      1.97 o 
  -5   6   6       44.08       50.25      5.53 o 
  -4   6   6       56.05       51.62      5.40 o 
  -3   6   6       55.22       50.44      5.71 o 
  -2   6   6       15.37       17.31      3.11 o 
  -1   6   6       11.87       10.97      1.74 o 
   0   6   6        1.04        2.29      1.25 o 
   1   6   6      123.89      134.11     10.08 o 
   2   6   6       30.30       24.29      6.15 o 
   3   6   6       72.46       80.17     11.93 o 
   4   6   6        0.53       -0.42      6.06 o 
   5   6   6        8.09        5.46      7.75 o 
   6   6   6        0.74        0.99      3.23 o 
   7   6   6        1.55        3.51      5.41 o 
   8   6   6        2.61        0.44      3.29 o 
  -8   7   6        3.17        3.93      2.62 o 
  -7   7   6        2.59        1.99      2.17 o 
  -6   7   6       12.74       11.65      2.28 o 
  -5   7   6       17.10       17.32      3.36 o 
  -4   7   6       78.37       97.70      6.68 o 
  -3   7   6       11.18       11.38      2.68 o 
  -2   7   6        0.49        0.62      2.29 o 
  -1   7   6        4.49        3.50      1.44 o 
   0   7   6       62.17       66.53      8.68 o 
   1   7   6      132.53      141.75     11.43 o 
   2   7   6        5.60        8.79      3.68 o 
   3   7   6        0.19       -0.35      2.64 o 
   4   7   6        1.25        1.89      2.62 o 
   5   7   6        2.63        2.62      3.22 o 
   6   7   6       12.88       20.48      7.57 o 
   7   7   6        0.37        3.96      4.00 o 
  -8   8   6        0.44        0.06      2.20 o 
  -7   8   6        1.03        1.55      3.23 o 
  -6   8   6        6.24        3.69      3.91 o 
  -5   8   6        8.79        5.73      2.82 o 
  -4   8   6        4.78        4.71      1.99 o 
  -3   8   6        8.84        7.74      3.57 o 
  -2   8   6       10.11        4.52      2.98 o 
  -1   8   6        6.36        2.80      2.58 o 
   0   8   6       14.07       10.21      3.62 o 
   1   8   6       69.04       90.06     11.64 o 
   2   8   6        7.04        2.78      2.35 o 
   3   8   6        4.56        6.29      3.26 o 
   4   8   6        7.08        7.53      5.07 o 
   5   8   6        1.11       11.75      3.43 o 
   6   8   6        5.13        2.85      3.43 o 
  -7   9   6        1.50        4.29      2.45 o 
  -6   9   6        4.60        4.77      2.32 o 
  -5   9   6        6.72        4.12      2.12 o 
  -4   9   6       17.10       15.14      4.06 o 
  -3   9   6        2.62        7.22      2.01 o 
  -2   9   6        4.30        2.76      2.23 o 
  -1   9   6        0.22        2.10      2.68 o 
   0   9   6        1.93        3.91      2.13 o 
   1   9   6        3.78        3.43      2.19 o 
   2   9   6        1.23        0.50      2.03 o 
   3   9   6        2.95        2.74      2.35 o 
   4   9   6        1.22       -0.67      2.35 o 
   5   9   6        1.27        0.80      3.72 o 
  -5  10   6        1.76        8.81      2.89 o 
  -4  10   6        0.14        3.09      2.61 o 
  -3  10   6        2.64        8.59      2.85 o 
  -2  10   6        1.55        5.69      3.67 o 
  -1  10   6        0.96        0.40      2.40 o 
   0  10   6       13.50       13.03      3.54 o 
   1  10   6       14.15       11.21      6.05 o 
   2  10   6        0.14        1.12      3.22 o 
   3  10   6        1.21        1.51      5.99 o 
   4  10   6        0.73        4.43      2.94 o 
  -2  11   6       10.32       11.26      3.83 o 
  -1  11   6        4.21        6.78      3.80 o 
   0  11   6        0.77       -1.97      4.74 o 
   1  11   6        0.67        2.40      2.78 o 
 -10   0   7        2.80        1.95      3.24 o 
  -9   0   7        1.83        6.85      3.08 o 
  -8   0   7       31.13       24.14     10.50 o 
  -7   0   7       64.05       57.11      8.74 o 
  -6   0   7        5.45        7.14      1.97 o 
  -5   0   7       27.98       32.28      4.81 o 
  -4   0   7        0.69        2.89      1.57 o 
  -3   0   7       66.86       62.58      7.39 o 
  -2   0   7       14.06       10.94      2.79 o 
  -1   0   7      140.84      156.63     10.11 o 
   0   0   7       54.55       61.10      9.20 o 
   1   0   7        0.75        4.00      2.02 o 
   2   0   7        0.00        1.68      2.40 o 
   3   0   7       43.95       50.72      6.38 o 
   4   0   7        4.30        1.71      2.33 o 
   5   0   7      121.62      133.11     12.58 o 
   6   0   7       53.93       52.54      8.18 o 
   7   0   7       24.44       22.42      9.36 o 
   8   0   7        3.90        3.25      2.49 o 
   9   0   7        1.98       -1.75      2.72 o 
 -10   1   7        0.27        0.02      1.92 o 
  -9   1   7        0.55        2.53      2.01 o 
  -8   1   7       51.54       49.68      5.97 o 
  -7   1   7       35.16       37.99      5.05 o 
  -6   1   7        2.89        2.05      1.43 o 
  -5   1   7       26.47       20.94      2.65 o 
  -4   1   7       19.52       19.45      3.54 o 
  -3   1   7       66.96       65.92      5.30 o 
  -2   1   7       14.59       10.86      1.84 o 
  -1   1   7      454.75      410.29     11.65 o 
   0   1   7       37.14       39.98      4.44 o 
   1   1   7      165.75      164.42      6.81 o 
   2   1   7        8.55       11.92      2.22 o 
   3   1   7       15.67       18.54      2.74 o 
   4   1   7       54.14       50.25      5.44 o 
   5   1   7        0.31       -1.36      1.36 o 
   6   1   7        3.22        0.57      1.74 o 
   7   1   7        0.50        1.51      2.24 o 
   8   1   7        5.77        6.77      2.56 o 
   9   1   7        0.77        3.65      2.78 o 
 -10   2   7        2.36        6.33      2.40 o 
  -9   2   7        0.16        4.23      2.09 o 
  -8   2   7       23.61       21.86      3.73 o 
  -7   2   7       30.03       29.29      3.60 o 
  -6   2   7       29.36       32.73      3.95 o 
  -5   2   7        4.18        1.88      1.20 o 
  -4   2   7       67.35       68.68      5.51 o 
  -3   2   7      142.00      144.44      6.71 o 
  -2   2   7       31.64       29.20      3.19 o 
  -1   2   7       48.43       50.61      4.85 o 
   0   2   7      175.14      130.20     15.44 o 
   1   2   7       35.84       29.10      5.55 o 
   2   2   7       41.27       26.32      4.93 o 
   3   2   7       27.71       30.43      2.99 o 
   4   2   7       20.62       18.37      3.81 o 
   5   2   7       12.11       12.54      2.55 o 
   6   2   7       13.71        7.51      3.74 o 
   7   2   7       16.68       10.48      6.12 o 
   8   2   7        0.34        3.19      2.95 o 
   9   2   7        5.97        3.39      2.83 o 
 -10   3   7        0.62       -0.49      2.23 o 
  -9   3   7        2.14       -0.15      2.26 o 
  -8   3   7       26.45       21.45      3.54 o 
  -7   3   7       23.07       22.34      4.58 o 
  -6   3   7       25.06       19.05      3.43 o 
  -5   3   7       44.80       43.96      4.82 o 
  -4   3   7       55.34       55.22      5.49 o 
  -3   3   7      162.41      152.23      7.48 o 
  -2   3   7       39.70       33.63      3.23 o 
  -1   3   7       92.67       92.63      5.46 o 
   0   3   7       10.49        9.27      1.81 o 
   1   3   7       94.43       97.80      5.75 o 
   2   3   7       34.32       37.10      4.43 o 
   3   3   7       10.24        8.49      1.76 o 
   4   3   7        6.54        7.83      2.89 o 
   5   3   7        4.03        0.35      2.25 o 
   6   3   7        2.39        2.24      2.38 o 
   7   3   7        2.43        1.99      2.67 o 
   8   3   7        1.02       10.15      2.92 o 
 -10   4   7        2.58        3.73      3.11 o 
  -9   4   7        0.70        1.58      2.33 o 
  -8   4   7        2.45        1.55      2.64 o 
  -7   4   7        3.01        3.10      1.51 o 
  -6   4   7       34.87       39.03      5.72 o 
  -5   4   7       19.77       29.40      3.97 o 
  -4   4   7       55.13       67.76      6.10 o 
  -3   4   7       88.64       89.50      7.39 o 
  -2   4   7        8.78        8.18      2.12 o 
  -1   4   7       19.79       14.24      4.38 o 
   0   4   7       23.09       19.04      5.20 o 
   1   4   7        2.99        4.38      1.69 o 
   2   4   7        5.81        1.85      2.07 o 
   3   4   7       11.67        6.22      2.92 o 
   4   4   7       14.98       19.59      5.33 o 
   5   4   7       14.00       17.25      4.66 o 
   6   4   7        3.09        5.29      3.13 o 
   7   4   7        3.55        5.51      5.03 o 
   8   4   7        0.19        2.99      2.75 o 
  -9   5   7        0.72        0.26      2.26 o 
  -8   5   7        5.06        5.40      2.46 o 
  -7   5   7       12.15       18.08      2.86 o 
  -6   5   7       36.54       34.97      5.41 o 
  -5   5   7       13.03       11.53      2.57 o 
  -4   5   7       52.67       66.28      6.29 o 
  -3   5   7       94.82       99.10      6.74 o 
  -2   5   7       65.58       78.11      6.98 o 
  -1   5   7        3.71        5.95      2.63 o 
   0   5   7       51.50       52.25      6.01 o 
   1   5   7       73.72       65.62      7.48 o 
   2   5   7       11.19        4.07      5.89 o 
   3   5   7        5.86        3.53      2.00 o 
   4   5   7       15.79       10.68      3.29 o 
   5   5   7        0.53        1.34      2.35 o 
   6   5   7       10.30       17.26      5.64 o 
   7   5   7        1.51       -2.17      2.17 o 
   8   5   7        1.09       -1.30      2.44 o 
  -9   6   7        0.91        1.65      2.76 o 
  -8   6   7        1.21        3.16      2.79 o 
  -7   6   7        2.75        5.99      1.94 o 
  -6   6   7       17.25       18.32      3.23 o 
  -5   6   7        5.10        3.70      1.85 o 
  -4   6   7       15.38       14.03      2.94 o 
  -3   6   7       97.82      111.22     11.55 o 
  -2   6   7      120.02      120.66     11.07 o 
  -1   6   7       17.68       11.87      5.83 o 
   0   6   7       14.97       12.19      3.80 o 
   1   6   7       29.83       36.31      5.28 o 
   2   6   7       30.70       31.73      3.49 o 
   3   6   7        3.84        4.87      1.31 o 
   4   6   7       11.78       12.51      4.01 o 
   5   6   7       13.78        9.03      4.99 o 
   6   6   7        4.05        3.54      4.64 o 
   7   6   7        0.39        3.65      5.90 o 
  -8   7   7        0.60        2.16      2.19 o 
  -7   7   7        1.67        1.40      2.53 o 
  -6   7   7        8.88        9.20      2.65 o 
  -5   7   7        5.50       10.21      2.49 o 
  -4   7   7        8.89        9.67      2.58 o 
  -3   7   7       27.73       24.10      4.07 o 
  -2   7   7       16.45       13.17      3.56 o 
  -1   7   7       10.15        7.32      2.44 o 
   0   7   7       14.52       22.64      4.07 o 
   1   7   7       27.83       19.11      6.56 o 
   2   7   7        4.96        7.57      3.82 o 
   3   7   7        9.11        5.45      3.45 o 
   4   7   7        8.51        6.91      3.66 o 
   5   7   7        2.04       -2.72      2.88 o 
   6   7   7        1.29        6.41      4.91 o 
  -7   8   7        0.18        1.17      2.22 o 
  -6   8   7        0.25       -0.56      2.14 o 
  -5   8   7        5.46        6.23      2.10 o 
  -4   8   7        3.31        5.96      3.07 o 
  -3   8   7       52.70       56.28      8.06 o 
  -2   8   7       46.44       53.85      6.51 o 
  -1   8   7        4.82        5.05      2.05 o 
   0   8   7       38.74       41.27      9.70 o 
   1   8   7       47.23       56.38      9.25 o 
   2   8   7        4.60        9.44      4.47 o 
   3   8   7        4.27        2.56      3.54 o 
   4   8   7        2.01        2.10      3.80 o 
   5   8   7        0.16       -2.88      2.88 o 
  -6   9   7        1.69        3.68      2.42 o 
  -5   9   7        4.59        3.40      2.70 o 
  -4   9   7        4.78        2.18      2.71 o 
  -3   9   7       12.18       10.80      2.97 o 
  -2   9   7       10.60        8.25      3.48 o 
  -1   9   7        5.68        3.04      3.47 o 
   0   9   7       12.06       12.94      6.55 o 
   1   9   7        9.12        7.20      4.55 o 
   2   9   7        4.66        4.28      2.94 o 
   3   9   7        3.16        2.91      3.49 o 
   4   9   7        1.17        1.29      2.68 o 
  -4  10   7        0.24        0.39      2.51 o 
  -3  10   7       19.98       23.23      8.36 o 
  -2  10   7       18.73       20.93      6.41 o 
  -1  10   7        0.71        4.74      3.49 o 
   0  10   7        7.84       13.19      2.86 o 
   1  10   7        8.02        4.29      2.70 o 
   2  10   7        1.81        2.37      6.03 o 
 -10   0   8        0.41        2.63      2.86 o 
  -9   0   8        2.98        2.55      3.00 o 
  -8   0   8        5.87        6.80      3.06 o 
  -7   0   8        4.69        0.35      2.82 o 
  -6   0   8       47.47       42.50      7.16 o 
  -5   0   8       30.75       33.22      5.45 o 
  -4   0   8       17.03       20.25      3.57 o 
  -3   0   8        0.78        1.84      3.96 o 
  -2   0   8       23.09       19.01      4.21 o 
  -1   0   8        2.69        5.36      2.46 o 
   0   0   8       69.06       68.45      8.60 o 
   1   0   8       45.43       71.02      9.23 o 
   2   0   8      147.20      157.05      9.73 o 
   3   0   8        0.53        1.54      1.62 o 
   4   0   8       59.72       65.05      7.77 o 
   5   0   8      101.83      116.27     12.16 o 
   6   0   8        1.08        2.10      2.48 o 
   7   0   8       11.41        2.91      2.84 o 
   8   0   8        1.13       -2.16      2.71 o 
 -10   1   8        2.08        3.18      2.13 o 
  -9   1   8        0.97        5.03      2.02 o 
  -8   1   8       11.87        9.39      2.73 o 
  -7   1   8       19.42       19.69      3.56 o 
  -6   1   8        4.89        5.49      2.25 o 
  -5   1   8        5.77        5.55      1.73 o 
  -4   1   8        8.86        8.57      1.71 o 
  -3   1   8       28.69       25.99      3.30 o 
  -2   1   8       41.99       52.24      5.34 o 
  -1   1   8        4.61        6.13      1.78 o 
   0   1   8       22.47       23.64      3.10 o 
   1   1   8        4.47        6.90      1.90 o 
   2   1   8        8.01        5.09      1.89 o 
   3   1   8       13.99       13.88      2.15 o 
   4   1   8        9.28       10.21      1.75 o 
   5   1   8        5.07        7.61      2.56 o 
   6   1   8        0.25       -0.84      1.91 o 
   7   1   8        0.60        0.03      2.02 o 
   8   1   8        2.27        3.63      2.71 o 
 -10   2   8        1.24       -0.40      2.40 o 
  -9   2   8        4.51        8.91      3.20 o 
  -8   2   8        4.35        6.20      2.16 o 
  -7   2   8        2.05        3.06      1.53 o 
  -6   2   8       81.80       86.79      6.93 o 
  -5   2   8       28.09       24.38      4.07 o 
  -4   2   8        6.44        6.50      1.93 o 
  -3   2   8       80.36       77.90      6.09 o 
  -2   2   8       40.60       47.04      4.44 o 
  -1   2   8      113.07      117.31      7.24 o 
   0   2   8      146.91      150.67      7.86 o 
   1   2   8        4.47        4.24      1.42 o 
   2   2   8        1.41        2.61      1.38 o 
   3   2   8       28.93       29.81      3.09 o 
   4   2   8       31.20       26.52      3.60 o 
   5   2   8       89.71       96.82      9.03 o 
   6   2   8        0.06       -0.34      2.05 o 
   7   2   8        9.40       12.45      4.32 o 
   8   2   8        0.35        2.21      3.89 o 
 -10   3   8        1.38        4.36      3.38 o 
  -9   3   8        3.26        4.59      2.87 o 
  -8   3   8        4.30        9.39      2.63 o 
  -7   3   8       29.62       27.54      4.38 o 
  -6   3   8       10.33       10.70      3.97 o 
  -5   3   8       11.17       11.84      2.90 o 
  -4   3   8        1.39        1.92      1.72 o 
  -3   3   8       55.73       54.14      6.06 o 
  -2   3   8       13.62       13.32      5.58 o 
  -1   3   8       11.69       13.91      2.33 o 
   0   3   8       53.92       48.89      4.68 o 
   1   3   8       35.75       36.42      4.84 o 
   2   3   8       13.17       11.31      2.51 o 
   3   3   8        2.23        2.79      1.62 o 
   4   3   8       34.33       28.81      4.19 o 
   5   3   8        2.84        0.69      2.28 o 
   6   3   8        1.39        2.54      2.38 o 
   7   3   8        2.61        6.44      3.00 o 
   8   3   8        0.22       -0.69      3.00 o 
  -9   4   8        4.09        6.51      3.49 o 
  -8   4   8        1.99        7.57      2.72 o 
  -7   4   8        4.57        8.04      2.82 o 
  -6   4   8       39.77       40.84      8.78 o 
  -5   4   8       27.17       22.58      4.00 o 
  -4   4   8       10.75        9.55      2.56 o 
  -3   4   8       20.60       14.13      2.80 o 
  -2   4   8       19.57       17.43      4.57 o 
  -1   4   8       57.33       52.30      8.48 o 
   0   4   8      102.17      105.37      9.39 o 
   1   4   8       95.17       90.44      8.46 o 
   2   4   8        4.59        3.88      2.27 o 
   3   4   8        4.16        5.98      2.49 o 
   4   4   8        0.96        1.29      2.62 o 
   5   4   8        8.30        7.62      3.30 o 
   6   4   8        0.97        0.41      2.69 o 
   7   4   8        2.49        3.04      2.94 o 
  -9   5   8        2.40        5.83      2.71 o 
  -8   5   8        0.44        1.71      2.82 o 
  -7   5   8        1.24        2.40      1.92 o 
  -6   5   8        0.12       -1.29      1.54 o 
  -5   5   8        1.29        3.70      1.77 o 
  -4   5   8       15.91       15.74      3.77 o 
  -3   5   8       28.72       35.26      5.87 o 
  -2   5   8       15.20       15.20      4.26 o 
  -1   5   8        5.11        2.72      3.99 o 
   0   5   8        4.69        4.00      3.18 o 
   1   5   8       36.02       34.84      6.73 o 
   2   5   8        7.31        5.29      3.08 o 
   3   5   8       36.32       27.06      6.47 o 
   4   5   8       17.65       17.02      3.75 o 
   5   5   8        2.70        5.03      2.85 o 
   6   5   8        0.85        6.30      2.99 o 
   7   5   8        0.84        1.83      2.82 o 
  -8   6   8        0.49        5.38      2.49 o 
  -7   6   8        6.10        3.40      1.89 o 
  -6   6   8        8.65        9.24      2.74 o 
  -5   6   8        6.36        7.32      2.64 o 
  -4   6   8       16.89       16.70      4.22 o 
  -3   6   8       30.00       29.78      4.66 o 
  -2   6   8        6.28        6.65      2.54 o 
  -1   6   8       17.41       11.90      6.62 o 
   0   6   8       53.14       65.28      8.87 o 
   1   6   8       57.45       56.43      8.44 o 
   2   6   8        3.62        2.06      2.19 o 
   3   6   8        2.26        2.48      2.56 o 
   4   6   8        0.85        0.88      2.22 o 
   5   6   8        2.04        4.08      3.26 o 
   6   6   8        0.33        0.22      3.40 o 
  -7   7   8        0.49        0.04      2.17 o 
  -6   7   8        1.74        2.42      1.82 o 
  -5   7   8        2.25        5.29      2.57 o 
  -4   7   8        1.09        2.92      2.00 o 
  -3   7   8        9.40        5.14      2.17 o 
  -2   7   8        7.63        9.98      3.89 o 
  -1   7   8        0.27        0.01      2.40 o 
   0   7   8        3.72        6.31      2.57 o 
   1   7   8       11.30       10.29      3.24 o 
   2   7   8        1.32       -0.44      2.99 o 
   3   7   8        6.19        1.13      2.85 o 
   4   7   8        1.83        6.04      3.47 o 
   5   7   8        1.14       -0.33      3.30 o 
   6   7   8        0.40        1.01      3.35 o 
  -6   8   8        1.31        3.10      2.15 o 
  -5   8   8        2.07        4.86      2.17 o 
  -4   8   8       11.56        8.10      3.11 o 
  -3   8   8       71.20       96.54     10.26 o 
  -2   8   8       25.61       30.66      5.48 o 
  -1   8   8        1.73        1.52      2.15 o 
   0   8   8        7.19       21.48      6.36 o 
   1   8   8        3.44       13.03      4.13 o 
   2   8   8        7.09        8.89      3.08 o 
   3   8   8        3.46        0.77      3.03 o 
   4   8   8        2.12        2.58      5.65 o 
   5   8   8        3.24        9.10      3.85 o 
  -5   9   8        3.34        7.30      3.76 o 
  -4   9   8        1.95        6.87      2.75 o 
  -3   9   8        7.13        6.55      3.26 o 
  -2   9   8        2.33        1.75      2.19 o 
  -1   9   8        0.98       -0.25      2.83 o 
   0   9   8        3.23        1.50      4.23 o 
   1   9   8        2.60       -3.65      3.65 o 
   2   9   8        0.66       -0.02      3.94 o 
   3   9   8        0.23        4.32      3.27 o 
  -3  10   8       17.78       17.84      5.04 o 
  -2  10   8        5.52        3.84      4.32 o 
  -1  10   8        3.76        4.80      2.27 o 
   0  10   8        5.84        6.19      2.65 o 
   1  10   8        3.29        1.74      2.88 o 
 -10   0   9        1.44        4.31      6.06 o 
  -9   0   9        0.12        0.05      3.41 o 
  -8   0   9        0.09       -1.59      2.63 o 
  -7   0   9        5.15        4.83      3.04 o 
  -6   0   9        1.33        1.70      3.33 o 
  -5   0   9        2.53        1.17      1.82 o 
  -4   0   9        1.31        4.35      2.30 o 
  -3   0   9       20.94       39.34      6.98 o 
  -2   0   9        0.17        1.40      2.08 o 
  -1   0   9       17.96       18.47      4.61 o 
   0   0   9       69.17       77.43      9.44 o 
   1   0   9       11.21       10.46      3.39 o 
   2   0   9        1.30        3.08      2.71 o 
   3   0   9      112.08      116.75     10.20 o 
   4   0   9      134.77      128.02     11.03 o 
   5   0   9        4.21        5.41      2.24 o 
   6   0   9        1.43       -2.52      2.52 o 
   7   0   9        0.12       -1.00      2.76 o 
 -10   1   9        1.98        5.11      2.92 o 
  -9   1   9        1.07        4.60      2.35 o 
  -8   1   9        1.88        5.30      2.46 o 
  -7   1   9        1.90        1.40      2.02 o 
  -6   1   9        2.56        1.22      1.58 o 
  -5   1   9       16.95       20.18      3.20 o 
  -4   1   9       31.25       31.92      5.03 o 
  -3   1   9       28.79       24.16      3.92 o 
  -2   1   9        0.97        1.22      1.39 o 
  -1   1   9       61.27       65.10      6.28 o 
   0   1   9      216.46      209.39      9.46 o 
   1   1   9      114.08      128.37      8.22 o 
   2   1   9       28.30       31.47      3.78 o 
   3   1   9        8.07        9.08      1.94 o 
   4   1   9       10.39        7.49      2.09 o 
   5   1   9       10.38       10.77      2.70 o 
   6   1   9        3.57        1.17      2.48 o 
   7   1   9        1.49        2.01      2.79 o 
  -9   2   9        2.57        3.25      4.56 o 
  -8   2   9        2.13       -0.88      2.19 o 
  -7   2   9        9.20        9.87      3.11 o 
  -6   2   9        3.43        4.66      2.23 o 
  -5   2   9       11.59        9.13      2.18 o 
  -4   2   9       20.17       20.05      3.70 o 
  -3   2   9        6.90        7.99      2.24 o 
  -2   2   9        0.98        1.47      1.60 o 
  -1   2   9       25.50       27.88      3.65 o 
   0   2   9      117.87      122.25      7.72 o 
   1   2   9       75.87       87.11      7.09 o 
   2   2   9        5.66        4.06      1.90 o 
   3   2   9       47.87       52.80      5.75 o 
   4   2   9       73.59       73.03      9.36 o 
   5   2   9        2.04        0.43      1.90 o 
   6   2   9        0.48       -0.87      2.33 o 
   7   2   9        0.06        3.74      3.20 o 
  -9   3   9        1.34        5.84      3.23 o 
  -8   3   9        0.66        0.58      2.17 o 
  -7   3   9        0.31        4.01      2.18 o 
  -6   3   9        0.25        2.55      2.01 o 
  -5   3   9        8.05        5.42      2.33 o 
  -4   3   9      108.67      114.51      9.41 o 
  -3   3   9      117.48      118.64     11.69 o 
  -2   3   9       11.38        8.29      3.30 o 
  -1   3   9       31.53       41.43      6.17 o 
   0   3   9      105.38      104.39     10.00 o 
   1   3   9      110.37       95.66      9.46 o 
   2   3   9       23.83       23.00      3.85 o 
   3   3   9        2.44        2.61      3.60 o 
   4   3   9        9.55        7.46      2.88 o 
   5   3   9       12.06        8.94      3.51 o 
   6   3   9        1.15        6.29      2.92 o 
   7   3   9        0.24        1.99      2.84 o 
  -9   4   9        2.14        0.58      2.79 o 
  -8   4   9        1.86       -1.74      2.20 o 
  -7   4   9        5.16        9.58      2.88 o 
  -6   4   9        6.71        4.75      2.33 o 
  -5   4   9       14.25       19.59      3.73 o 
  -4   4   9       70.42       68.16      7.16 o 
  -3   4   9       30.30       25.38      5.02 o 
  -2   4   9       26.56       34.56      7.23 o 
  -1   4   9        6.76        6.23      2.69 o 
   0   4   9      101.63      106.21     10.02 o 
   1   4   9       24.78       14.47      4.59 o 
   2   4   9        0.99        1.45      2.59 o 
   3   4   9        7.82        1.99      2.48 o 
   4   4   9       30.45       22.26      5.50 o 
   5   4   9        2.85        6.14      3.07 o 
   6   4   9        0.24        4.20      3.25 o 
   7   4   9        0.61        3.07      3.12 o 
  -8   5   9        1.62       -2.15      2.15 o 
  -7   5   9        0.72        1.63      2.19 o 
  -6   5   9        3.43        2.40      2.16 o 
  -5   5   9        0.95        5.67      2.50 o 
  -4   5   9       23.76       17.29      4.84 o 
  -3   5   9       34.26       33.60      5.50 o 
  -2   5   9       15.92       12.86      3.29 o 
  -1   5   9        5.78        3.18      1.93 o 
   0   5   9        6.83        5.45      2.94 o 
   1   5   9       20.64       11.12      4.14 o 
   2   5   9        6.11        5.98      2.95 o 
   3   5   9        2.60        5.78      2.77 o 
   4   5   9        2.87        3.29      3.31 o 
   5   5   9        3.20        4.90      3.41 o 
   6   5   9        0.69        4.52      2.72 o 
  -8   6   9        0.04        0.98      2.80 o 
  -7   6   9        1.24        1.92      2.92 o 
  -6   6   9        3.07        2.34      2.69 o 
  -5   6   9        5.35        6.80      2.91 o 
  -4   6   9       56.23       69.59      9.65 o 
  -3   6   9       20.18       17.67      5.25 o 
  -2   6   9        8.19       10.80      2.99 o 
  -1   6   9       10.17       13.54      3.74 o 
   0   6   9       31.31       40.88      8.62 o 
   1   6   9        8.64        7.85      3.14 o 
   2   6   9        0.42        7.72      2.76 o 
   3   6   9        3.79        2.00      2.74 o 
   4   6   9        3.94        0.11      2.14 o 
   5   6   9        0.37        4.83      2.69 o 
  -7   7   9        0.43        1.06      3.14 o 
  -6   7   9        1.27        3.58      2.16 o 
  -5   7   9        1.40        4.00      2.20 o 
  -4   7   9        9.20       11.15      3.01 o 
  -3   7   9       12.71       15.07      4.77 o 
  -2   7   9        7.14        7.85      6.44 o 
  -1   7   9        3.48        2.13      3.26 o 
   0   7   9        2.16        2.86      2.80 o 
   1   7   9        5.86        9.85      3.51 o 
   2   7   9        6.25        6.90      2.60 o 
   3   7   9        5.15        5.06      3.47 o 
   4   7   9        0.89       -0.43      3.44 o 
   5   7   9        1.36        3.09      3.25 o 
  -6   8   9        0.07        2.07      3.22 o 
  -5   8   9        3.57        4.48      3.18 o 
  -4   8   9       14.12       17.09      3.91 o 
  -3   8   9        4.56        3.94      2.88 o 
  -2   8   9        0.30        3.81      5.28 o 
  -1   8   9        3.74        9.59      3.31 o 
   0   8   9        0.30       -3.42      3.42 o 
   1   8   9        0.93        2.11      4.81 o 
   2   8   9        2.11        2.71      4.63 o 
   3   8   9        8.83        1.86      7.95 o 
  -4   9   9        0.03        1.21      2.56 o 
  -3   9   9        1.73        3.48      2.52 o 
  -2   9   9        0.49        5.12      4.79 o 
  -1   9   9        0.75        4.98      4.00 o 
   0   9   9        0.33        4.95      7.04 o 
   1   9   9        0.30        2.15      6.33 o 
   2   9   9        0.92        1.85      4.97 o 
  -9   0  10        0.03       -2.14      2.92 o 
  -8   0  10        1.81       -0.31      3.11 o 
  -7   0  10        0.00        4.52      2.98 o 
  -6   0  10        6.64        2.80      2.80 o 
  -5   0  10        1.45       13.03      5.13 o 
  -4   0  10        0.59        1.27      2.48 o 
  -3   0  10       15.47       19.83      4.81 o 
  -2   0  10        8.38       10.30      3.20 o 
  -1   0  10      100.36      101.71     12.83 o 
   0   0  10      116.09      136.58     13.61 o 
   1   0  10       19.82       10.43      3.41 o 
   2   0  10        1.04        6.12      2.97 o 
   3   0  10       28.59       36.87      5.81 o 
   4   0  10        0.71        2.59      3.06 o 
   5   0  10        1.53        0.61      2.33 o 
   6   0  10        5.51        3.20      2.90 o 
   7   0  10        0.30       -2.15      3.90 o 
  -9   1  10        7.64       11.11      2.73 o 
  -8   1  10        0.28       -2.12      2.12 o 
  -7   1  10        0.14       -0.05      1.85 o 
  -6   1  10        0.58        2.42      2.14 o 
  -5   1  10        8.99        7.83      2.37 o 
  -4   1  10        5.69        6.50      2.49 o 
  -3   1  10       15.48       11.20      2.88 o 
  -2   1  10        7.07       10.03      2.25 o 
  -1   1  10       66.70       71.70      6.56 o 
   0   1  10      133.84      132.54      8.71 o 
   1   1  10       71.28       83.48      7.37 o 
   2   1  10       10.16        9.76      2.08 o 
   3   1  10       12.63       14.13      3.62 o 
   4   1  10       18.41       21.81      3.37 o 
   5   1  10        9.49       12.51      3.77 o 
   6   1  10        1.42        5.01      2.34 o 
  -9   2  10        2.88        5.64      2.88 o 
  -8   2  10        2.10        0.83      2.62 o 
  -7   2  10        1.57       -0.05      2.68 o 
  -6   2  10        9.25        5.15      2.43 o 
  -5   2  10        4.14        5.37      2.10 o 
  -4   2  10        2.93        3.24      1.83 o 
  -3   2  10       11.96        8.21      2.48 o 
  -2   2  10       38.86       43.21      5.79 o 
  -1   2  10       77.54       67.42      7.17 o 
   0   2  10       51.62       59.37      8.77 o 
   1   2  10       23.49       17.43      3.73 o 
   2   2  10        1.80        5.02      2.13 o 
   3   2  10       32.43       29.18      6.28 o 
   4   2  10        9.10        7.33      2.20 o 
   5   2  10        1.63       -0.80      2.17 o 
   6   2  10        2.62        1.43      2.54 o 
  -8   3  10        0.38        2.06      2.92 o 
  -7   3  10        0.65        1.83      2.30 o 
  -6   3  10        0.84        0.23      2.11 o 
  -5   3  10       11.62       10.40      2.52 o 
  -4   3  10        2.11       -1.12      1.82 o 
  -3   3  10       18.16       15.52      3.43 o 
  -2   3  10        6.84        8.84      4.43 o 
  -1   3  10       20.41       17.59      3.54 o 
   0   3  10       28.32       27.86      5.01 o 
   1   3  10        4.74        0.80      1.97 o 
   2   3  10        0.90        4.84      2.37 o 
   3   3  10       10.97        6.35      2.79 o 
   4   3  10       10.53        6.05      2.82 o 
   5   3  10        2.22        4.14      2.78 o 
   6   3  10        0.46        0.36      3.05 o 
  -8   4  10        2.26       -0.48      2.29 o 
  -7   4  10        1.15        2.60      2.13 o 
  -6   4  10        4.40        8.30      2.43 o 
  -5   4  10        1.42        0.71      2.20 o 
  -4   4  10       10.81       13.25      3.18 o 
  -3   4  10        4.90        5.81      2.87 o 
  -2   4  10       42.22       34.21      7.07 o 
  -1   4  10       18.81       17.98      3.82 o 
   0   4  10        9.03       10.96      2.94 o 
   1   4  10       12.46       16.02      7.10 o 
   2   4  10        2.42        2.51      3.30 o 
   3   4  10       24.42       24.28      5.40 o 
   4   4  10        9.19       11.63      3.20 o 
   5   4  10        1.68        2.57      3.07 o 
   6   4  10        0.35        2.19      3.56 o 
  -8   5  10        0.20       -1.57      2.52 o 
  -7   5  10        0.25       -0.75      2.92 o 
  -6   5  10        0.92       -1.25      2.33 o 
  -5   5  10        0.52       -0.03      2.25 o 
  -4   5  10        9.72        9.83      3.15 o 
  -3   5  10        8.16       13.67      3.29 o 
  -2   5  10        1.11        3.69      2.36 o 
  -1   5  10        6.14        7.65      2.91 o 
   0   5  10        3.64        5.11      3.00 o 
   1   5  10        3.24        1.00      3.07 o 
   2   5  10        6.47        5.53      4.08 o 
   3   5  10       18.51       15.55      4.22 o 
   4   5  10        5.19        4.25      2.82 o 
   5   5  10        0.78       -0.19      2.58 o 
  -7   6  10        0.47       -1.30      2.58 o 
  -6   6  10        0.89        4.95      2.89 o 
  -5   6  10        4.60        2.29      2.48 o 
  -4   6  10       12.02       12.97      3.53 o 
  -3   6  10        8.89        5.77      3.02 o 
  -2   6  10        8.24        4.57      3.19 o 
  -1   6  10        2.76       -2.23      2.69 o 
   0   6  10        3.64        7.35      3.32 o 
   1   6  10        5.79        7.01      3.42 o 
   2   6  10        1.22        1.78      2.78 o 
   3   6  10        3.62        4.28      2.98 o 
   4   6  10        5.73        9.84      3.17 o 
  -6   7  10        0.59       -2.57      2.57 o 
  -5   7  10        0.87        1.01      4.19 o 
  -4   7  10        0.36        2.04      3.35 o 
  -3   7  10        1.05        0.05      3.70 o 
  -2   7  10        0.65        3.85      5.41 o 
  -1   7  10        1.33        3.22      3.24 o 
   0   7  10        0.23        4.66      3.03 o 
   1   7  10        0.67       -0.97      2.66 o 
   2   7  10        2.75        6.60      3.08 o 
   3   7  10        3.96        2.97      2.33 o 
  -4   8  10        4.35        6.02      7.26 o 
  -3   8  10        2.55       -3.03      3.03 o 
  -2   8  10        1.96        0.57      5.59 o 
  -1   8  10        0.50        1.36      3.15 o 
   0   8  10        0.87        3.37      2.60 o 
   1   8  10        5.43        8.04      5.04 o 
   2   8  10        3.82        8.36      6.19 o 
  -8   0  11        0.00       -0.50      2.98 o 
  -7   0  11        0.00        0.15      2.65 o 
  -6   0  11        0.02       -1.59      3.62 o 
  -5   0  11        0.00        4.58      3.35 o 
  -4   0  11        0.00        2.60      3.42 o 
  -3   0  11        8.76        8.94      3.69 o 
  -2   0  11        0.09       -1.09      2.35 o 
  -1   0  11       47.97       38.91     10.80 o 
   0   0  11       15.81       17.32      4.85 o 
   1   0  11        1.14       -0.77      2.33 o 
   2   0  11        6.13        3.07      2.58 o 
   3   0  11        1.03        0.46      2.72 o 
   4   0  11       11.49        4.97      3.20 o 
   5   0  11        0.27        4.17      3.53 o 
   6   0  11        0.10       -0.48      4.36 o 
  -8   1  11        1.32        0.91      2.96 o 
  -7   1  11        0.59        7.95      3.10 o 
  -6   1  11        2.28        5.35      2.87 o 
  -5   1  11        0.26        5.05      2.97 o 
  -4   1  11       11.60       13.02      2.98 o 
  -3   1  11        7.80        7.66      2.33 o 
  -2   1  11        6.01        7.83      2.65 o 
  -1   1  11        4.49        3.71      1.76 o 
   0   1  11       13.42       12.55      2.42 o 
   1   1  11       15.07        9.52      2.34 o 
   2   1  11       32.52       35.10      4.82 o 
   3   1  11        1.29        5.48      2.19 o 
   4   1  11        2.15        3.37      2.04 o 
   5   1  11        0.58        0.44      2.47 o 
  -8   2  11        0.86        3.64      3.15 o 
  -7   2  11        0.43       -0.25      2.77 o 
  -6   2  11        3.72        5.72      2.44 o 
  -5   2  11        3.42        4.91      2.41 o 
  -4   2  11        0.65       -1.06      1.84 o 
  -3   2  11       21.58       22.70      3.78 o 
  -2   2  11        4.91        3.50      3.12 o 
  -1   2  11       16.62       15.46      3.79 o 
   0   2  11        8.01        8.72      2.95 o 
   1   2  11        5.41        2.20      2.79 o 
   2   2  11        9.01        4.52      2.19 o 
   3   2  11        7.60        8.45      2.56 o 
   4   2  11        6.99        2.36      2.35 o 
   5   2  11        1.97        4.47      2.44 o 
  -8   3  11        0.85        1.67      3.26 o 
  -7   3  11        0.23        3.32      2.34 o 
  -6   3  11        5.28        6.13      2.29 o 
  -5   3  11        5.07        7.10      2.53 o 
  -4   3  11        1.03        4.99      2.42 o 
  -3   3  11        3.27        3.62      2.74 o 
  -2   3  11        2.17        0.88      2.36 o 
  -1   3  11        6.31        2.33      2.41 o 
   0   3  11       22.01       20.55      5.34 o 
   1   3  11       24.28       19.61      4.40 o 
   2   3  11        0.04        1.66      3.20 o 
   3   3  11        2.94        3.47      3.35 o 
   4   3  11        0.30        4.55      2.73 o 
   5   3  11        0.42        1.70      2.51 o 
  -7   4  11        0.19        4.45      2.93 o 
  -6   4  11        0.88        3.20      2.87 o 
  -5   4  11        3.04        2.91      3.05 o 
  -4   4  11        0.22       -0.01      2.40 o 
  -3   4  11        7.08        4.32      2.60 o 
  -2   4  11        4.59        7.36      2.76 o 
  -1   4  11        4.64        7.17      2.84 o 
   0   4  11        5.04        5.62      4.13 o 
   1   4  11        4.03        3.34      3.57 o 
   2   4  11        0.34        0.42      2.92 o 
   3   4  11        7.29        7.54      4.06 o 
   4   4  11        4.55        3.42      3.10 o 
  -7   5  11        1.20       -0.54      2.72 o 
  -6   5  11        4.35        5.35      5.34 o 
  -5   5  11        1.29        4.82      3.67 o 
  -4   5  11        0.25        5.23      2.48 o 
  -3   5  11        0.41       -2.93      2.93 o 
  -2   5  11        0.06        0.39      2.57 o 
  -1   5  11        0.62        0.45      3.01 o 
   0   5  11        9.18       16.37      4.48 o 
   1   5  11        6.45       -0.85      4.12 o 
   2   5  11        2.31        1.00      3.61 o 
   3   5  11        5.33        3.48      3.37 o 
   4   5  11        2.17        0.94      3.36 o 
  -6   6  11        1.47       -1.34      2.50 o 
  -5   6  11        1.14        3.60      2.79 o 
  -4   6  11        3.08        5.23      2.79 o 
  -3   6  11        0.73        0.42      3.10 o 
  -2   6  11        0.29       -2.28      3.03 o 
  -1   6  11        0.30        5.78      3.39 o 
   0   6  11        1.86        4.89      3.10 o 
   1   6  11        0.44        2.48      3.22 o 
   2   6  11        1.25        6.06      3.41 o 
   3   6  11        5.01        7.22      4.09 o 
  -4   7  11        0.72        2.13      3.17 o 
  -3   7  11        0.40       -1.94      2.82 o 
  -2   7  11        0.29        0.18      3.25 o 
  -1   7  11        0.13       -0.76      3.11 o 
   0   7  11        0.64        3.97      3.83 o 
   1   7  11        0.81        2.09      3.63 o 
  -7   0  12        0.01        2.19      4.82 o 
  -6   0  12        0.62        2.55      3.96 o 
  -5   0  12        0.23       -0.49      3.86 o 
  -4   0  12        0.08        5.95      4.04 o 
  -3   0  12        3.79        7.07      6.28 o 
  -2   0  12        0.69       -1.34      2.53 o 
  -1   0  12        0.18       -0.59      2.58 o 
   0   0  12        4.50        5.54      2.53 o 
   1   0  12       16.26       12.77      4.24 o 
   2   0  12        5.30        0.54      2.79 o 
   3   0  12        0.27       -1.13      3.54 o 
   4   0  12        9.36       11.78      4.04 o 
  -7   1  12        0.05        2.21      2.77 o 
  -6   1  12        0.98       -0.21      2.57 o 
  -5   1  12        1.08        2.93      3.42 o 
  -4   1  12        1.62        2.13      2.20 o 
  -3   1  12        0.78        0.07      2.05 o 
  -2   1  12        0.14        1.95      2.04 o 
  -1   1  12        6.72       10.29      2.72 o 
   0   1  12        8.63        8.68      5.96 o 
   1   1  12        2.77       -0.58      2.17 o 
   2   1  12        0.13       -2.03      2.03 o 
   3   1  12        0.28        7.00      2.34 o 
   4   1  12        1.04        0.09      2.41 o 
  -7   2  12        0.76       -1.45      2.69 o 
  -6   2  12        1.44        4.16      2.92 o 
  -5   2  12        0.65        4.00      2.49 o 
  -4   2  12        0.77        1.72      2.29 o 
  -3   2  12        1.72        2.31      2.81 o 
  -2   2  12        3.41        7.43      6.41 o 
  -1   2  12        1.40       -1.68      2.43 o 
   0   2  12        0.50       -0.81      2.33 o 
   1   2  12        2.34        2.55      2.43 o 
   2   2  12        3.56        4.57      2.73 o 
   3   2  12        3.20        3.64      3.96 o 
   4   2  12        2.92        3.66      4.60 o 
  -7   3  12        0.37        5.13      3.05 o 
  -6   3  12        2.69        6.89      3.75 o 
  -5   3  12        2.70        0.15      2.58 o 
  -4   3  12        2.08        1.61      2.53 o 
  -3   3  12        1.82        0.66      3.42 o 
  -2   3  12        1.66        3.99      2.61 o 
  -1   3  12        0.35        1.33      2.43 o 
   0   3  12        0.08       -2.15      2.36 o 
   1   3  12        0.29        0.71      2.39 o 
   2   3  12        0.54        5.36      3.34 o 
   3   3  12        1.24        6.65      3.44 o 
   4   3  12        1.12       -3.38      3.38 o 
  -6   4  12        2.29        1.77      2.66 o 
  -5   4  12        1.55        2.27      2.78 o 
  -4   4  12        1.81        4.68      2.82 o 
  -3   4  12        1.93        2.72      2.50 o 
  -2   4  12        2.13       -1.78      2.24 o 
  -1   4  12        2.10        2.53      2.53 o 
   0   4  12        3.92        7.83      3.55 o 
   1   4  12        1.13        2.49      4.64 o 
   2   4  12        1.51        3.21      3.78 o 
   3   4  12        2.70        3.03      3.73 o 
  -5   5  12        2.11        4.90      2.59 o 
  -4   5  12        3.05        3.57      2.63 o 
  -3   5  12        2.28       -1.78      2.34 o 
  -2   5  12        3.45        9.43      5.75 o 
  -1   5  12        2.17        2.55      4.28 o 
   0   5  12        2.23        7.78      3.81 o 
   1   5  12        0.29        1.95      4.74 o 
   2   5  12        2.15        1.80      3.21 o 
  -4   6  12        1.28        6.42      2.95 o 
  -3   6  12        0.93        0.29      3.08 o 
  -2   6  12        1.63        1.19      3.76 o 
  -1   6  12        1.08       -2.72      3.06 o 
   0   6  12        0.10        0.88      3.50 o 
   1   6  12        0.10        0.99      3.34 o 
  -6   0  13        0.81        4.26      3.94 o 
  -5   0  13        0.06        3.45      4.50 o 
  -4   0  13        1.08        0.03      4.01 o 
  -3   0  13        1.00        3.37      6.12 o 
  -2   0  13        2.70       11.09      4.51 o 
  -1   0  13        3.34        3.42      2.66 o 
   0   0  13        1.07       -1.08      3.09 o 
   1   0  13        0.54       -0.14      3.36 o 
   2   0  13        3.33       -0.98      5.24 o 
   3   0  13        1.17        4.40      4.75 o 
  -6   1  13        0.31        4.12      3.70 o 
  -5   1  13        0.32        4.46      3.22 o 
  -4   1  13        0.41        0.56      2.86 o 
  -3   1  13        0.32        2.35      2.25 o 
  -2   1  13        0.69       -1.18      2.59 o 
  -1   1  13        0.29        3.55      2.70 o 
   0   1  13        1.18        5.06      2.56 o 
   1   1  13        1.02        6.30      2.81 o 
   2   1  13        0.50        0.25      2.54 o 
  -5   2  13        0.28        4.65      3.44 o 
  -4   2  13        0.28        4.11      2.81 o 
  -3   2  13        0.24       -1.99      2.41 o 
  -2   2  13        1.66       -1.79      3.39 o 
  -1   2  13        3.26        2.39      2.66 o 
   0   2  13        3.25        7.53      3.31 o 
   1   2  13        0.81        5.32      2.86 o 
   2   2  13        1.14        2.31      3.26 o 
  -5   3  13        0.24       -0.34      2.69 o 
  -4   3  13        0.27       -2.08      2.67 o 
  -3   3  13        0.09        4.95      3.00 o 
  -2   3  13        6.15        3.36      2.98 o 
  -1   3  13        6.17        7.44      3.03 o 
   0   3  13        1.31       -0.18      2.63 o 
   1   3  13        0.42        0.02      3.74 o 
   2   3  13        0.43        1.49      3.07 o 
  -4   4  13        0.08       -0.07      2.67 o 
  -3   4  13        0.54        0.78      2.84 o 
  -2   4  13        1.38       -2.55      2.55 o 
  -1   4  13        0.38        2.56      3.74 o 
   0   4  13        0.11        5.21      4.02 o 
   1   4  13        0.53       -0.62      3.34 o 
  -3   0  14        2.69        9.37      4.78 o 
  -2   0  14        8.99        9.70      4.57 o 
  -1   0  14        3.16       14.53      7.32 o 
   0   0  14        0.09       -2.25      8.57 o 
  -3   1  14        0.49       -2.54      2.87 o 
  -2   1  14        1.29        5.20      3.06 o 
  -1   1  14        2.90        8.76      3.13 o 
  -2   2  14        6.76        3.65      2.66 o 
                                                 
