# Supplementary material for: Isopropyl 2,3,4,6-tetra-O-acetyl-β-d-glucopyran­oside
Source: Acta Crystallogr Sect E Struct Rep Online. 2013 Jan 4;69(Pt 2):o157. doi: 10.1107/S1600536812051483 (PMC3569224; doi:10.1107/S1600536812051483)
Supplement: Supplementary file 3 [file e-69-0o157-Isup3.mol]

n-propanol.mol
  ChemDraw10291214372D

 27 27  0  0  0  0  0  0  0  0999 V2000
    0.8318    0.3375    0.0000 O   0  0  0  0  0  0  0  0  0  0  0  0
    1.4283   -0.6998    0.0000 C   0  0  0  0  0  0  0  0  0  0  0  0
   -1.4743    0.3375    0.0000 C   0  0  0  0  0  0  0  0  0  0  0  0
   -0.3236    0.0058    0.0000 C   0  0  0  0  0  0  0  0  0  0  0  0
   -2.1829   -0.0873    0.0000 O   0  0  0  0  0  0  0  0  0  0  0  0
   -1.6839   -0.5179    0.0000 O   0  0  0  0  0  0  0  0  0  0  0  0
    0.7581   -1.1002    0.0000 O   0  0  0  0  0  0  0  0  0  0  0  0
   -1.0088    0.4671    0.0000 C   0  0  0  0  0  0  0  0  0  0  0  0
    2.2285   -0.5019    0.0000 O   0  0  0  0  0  0  0  0  0  0  0  0
    0.2789   -0.3710    0.0000 C   0  0  0  0  0  0  0  0  0  0  0  0
   -0.8808   -0.6998    0.0000 C   0  0  0  0  0  0  0  0  0  0  0  0
   -1.0088    1.2920    0.0000 O   0  0  0  0  0  0  0  0  0  0  0  0
    1.1706   -1.8146    0.0000 C   0  0  0  0  0  0  0  0  0  0  0  0
    0.7595   -2.5266    0.0000 C   0  0  0  0  0  0  0  0  0  0  0  0
    1.9927   -1.8146    0.0000 O   0  0  0  0  0  0  0  0  0  0  0  0
   -2.2421   -1.1216    0.0000 C   0  0  0  0  0  0  0  0  0  0  0  0
   -3.0439   -0.9400    0.0000 C   0  0  0  0  0  0  0  0  0  0  0  0
   -1.9984   -1.9068    0.0000 O   0  0  0  0  0  0  0  0  0  0  0  0
   -2.9016    0.3121    0.0000 C   0  0  0  0  0  0  0  0  0  0  0  0
   -3.6067   -0.1106    0.0000 C   0  0  0  0  0  0  0  0  0  0  0  0
   -2.9151    1.1341    0.0000 O   0  0  0  0  0  0  0  0  0  0  0  0
   -0.2943    1.7045    0.0000 C   0  0  0  0  0  0  0  0  0  0  0  0
   -0.2943    2.5266    0.0000 O   0  0  0  0  0  0  0  0  0  0  0  0
    0.4177    1.2934    0.0000 C   0  0  0  0  0  0  0  0  0  0  0  0
    3.0254   -0.2884    0.0000 C   0  0  0  0  0  0  0  0  0  0  0  0
    3.6067   -0.8697    0.0000 C   0  0  0  0  0  0  0  0  0  0  0  0
    3.2382    0.5057    0.0000 C   0  0  0  0  0  0  0  0  0  0  0  0
  1  2  1  0      
  2 10  1  1      
  3 11  1  1      
  3  4  1  0      
  1  4  1  0      
  3  5  1  0      
  6 11  1  0      
  7 10  1  0      
  4  8  1  0      
  2  9  1  0      
 10 11  1  1      
  8 12  1  0      
  7 13  1  0      
 13 14  1  0      
 13 15  2  0      
  6 16  1  0      
 16 17  1  0      
 16 18  2  0      
  5 19  1  0      
 19 20  1  0      
 19 21  2  0      
 12 22  1  0      
 22 23  2  0      
 22 24  1  0      
  9 25  1  0      
 25 26  1  0      
 25 27  1  0      
M  END
